# Supplementary material for: 3-Chloro-N′-(2,4-dichloro­benzyl­idene)benzohydrazide
Source: Acta Crystallogr Sect E Struct Rep Online. 2010 Dec 18;67(Pt 1):o162. doi: 10.1107/S1600536810051913 (PMC3050239; doi:10.1107/S1600536810051913)
Supplement: Supplementary file 2 [file e-67-0o162-Isup2.hkl]

# 
# h,k,l, Fc-squared, Fo-squared, sigma(Fo-squared) and status flag 
# 
data_I
_shelx_title ' A in P2(1)/c' 
_shelx_refln_list_code          4 
_shelx_F_calc_maximum      269.38 
_exptl_crystal_F_000       664.00 
_reflns_d_resolution_high  0.7828 
 
loop_ 
 _symmetry_equiv_pos_as_xyz 
 'x, y, z' 
 '-x, y+1/2, -z+1/2' 
 '-x, -y, -z' 
 'x, -y-1/2, z-1/2' 
 
_cell_length_a    12.3723 
_cell_length_b    14.0712 
_cell_length_c     8.3321 
_cell_angle_alpha  90.000 
_cell_angle_beta   97.582 
_cell_angle_gamma  90.000 
 
_shelx_F_squared_multiplier     1.000 
 
loop_ 
 _refln_index_h 
 _refln_index_k 
 _refln_index_l 
 _refln_F_squared_calc 
 _refln_F_squared_meas 
 _refln_F_squared_sigma 
 _refln_observed_status 
   2   0   0      557.86      611.16     18.98 o 
   3   0   0     3099.84     3005.76     78.50 o 
   4   0   0      819.05      750.02     22.63 o 
   5   0   0     2784.37     2681.99     71.22 o 
   6   0   0       18.28       18.16      7.72 o 
   7   0   0      208.20      205.86     13.19 o 
   8   0   0      758.47      723.70     26.10 o 
   9   0   0       98.77       85.10      8.80 o 
  10   0   0       34.46       43.31      7.72 o 
  11   0   0        2.09        0.60      5.83 o 
  12   0   0       38.00       37.34      9.05 o 
  13   0   0       86.72       91.37     23.17 o 
   1   1   0      957.35      922.49     24.31 o 
   2   1   0       82.90       98.04      4.09 o 
   3   1   0     4923.86     5064.36     90.04 o 
   4   1   0      808.98      739.35     15.90 o 
   5   1   0     1013.84      940.87     20.05 o 
   6   1   0     2065.53     2026.24     39.89 o 
   7   1   0      708.94      771.39     18.56 o 
   8   1   0       60.11       52.13      4.88 o 
   9   1   0      228.97      221.49      9.39 o 
  10   1   0       19.47       19.47      4.52 o 
  11   1   0        0.01        6.04      4.28 o 
  12   1   0       46.12       89.74     10.36 o 
  13   1   0        1.01       18.29      9.01 o 
  14   1   0        0.39       -8.37     14.16 o 
   0   2   0     1459.07     1433.28     54.70 o 
   1   2   0        1.05        2.11      2.08 o 
   2   2   0     1426.03     1379.64     30.55 o 
   3   2   0     6842.88     6757.85    119.85 o 
   4   2   0     1196.75     1255.26     25.06 o 
   5   2   0      501.73      497.36     12.32 o 
   6   2   0      101.00      108.73      5.44 o 
   7   2   0      642.22      643.59     16.37 o 
   8   2   0      357.96      346.19     11.34 o 
   9   2   0       18.95       17.08      3.99 o 
  10   2   0      352.74      384.94     19.00 o 
  11   2   0       62.40       70.70      9.44 o 
  12   2   0       12.50       15.90      8.19 o 
  13   2   0        0.59        4.61     13.51 o 
  14   2   0        1.96        0.09      8.77 o 
   1   3   0     2057.21     2003.19     36.96 o 
   2   3   0     1254.32     1268.28     35.00 o 
   3   3   0     2854.61     2785.75     60.12 o 
   4   3   0      219.97      237.14      8.27 o 
   5   3   0     2280.37     2310.45     44.41 o 
   6   3   0       44.47       51.29      4.13 o 
   7   3   0      248.28      240.22     10.22 o 
   8   3   0       34.85       38.50      4.89 o 
   9   3   0        8.97       12.26      3.87 o 
  10   3   0       56.34       57.18      9.53 o 
  11   3   0       23.18       17.27      6.77 o 
  12   3   0      112.76      131.75     14.28 o 
  13   3   0        0.01       13.00     17.70 o 
  14   3   0        0.00        2.05      8.77 o 
  15   3   0       17.64       47.62     24.45 o 
   0   4   0     8278.81     8221.41    327.21 o 
   1   4   0       81.58       75.55      3.84 o 
   2   4   0     1064.96     1066.00     21.69 o 
   3   4   0       44.49       46.83      4.16 o 
   4   4   0       60.38       49.53      3.59 o 
   5   4   0      767.12      743.07     17.23 o 
   6   4   0      416.88      414.84     15.23 o 
   7   4   0      211.89      212.83      8.52 o 
   8   4   0        0.03        1.59      2.99 o 
   9   4   0      371.90      387.62     16.27 o 
  10   4   0      368.78      361.30     17.07 o 
  11   4   0       66.01       88.93     12.52 o 
  12   4   0       32.75       23.81      8.77 o 
  13   4   0       10.72       17.65     13.19 o 
  14   4   0       13.74       15.57      9.87 o 
  15   4   0       22.17       33.24     12.14 o 
   1   5   0        0.15       -1.58      2.33 o 
   2   5   0      680.32      696.28     15.90 o 
   3   5   0      148.86      174.63      9.01 o 
   4   5   0        1.84       -3.24      2.16 o 
   5   5   0      184.11      192.95     15.51 o 
   6   5   0       13.36       11.35      2.96 o 
   7   5   0      926.50      905.60     21.63 o 
   8   5   0      156.26      162.07     12.72 o 
   9   5   0      220.13      234.86     13.59 o 
  10   5   0      145.60      131.59     30.57 o 
  11   5   0        1.00       -0.07      6.49 o 
  12   5   0       20.25        8.31     10.62 o 
  13   5   0        1.37       10.80      8.33 o 
  14   5   0       15.32        5.49     16.41 o 
  15   5   0        1.06       15.55     10.97 o 
   0   6   0     1210.18     1221.03     35.94 o 
   1   6   0        4.14        5.06      2.33 o 
   2   6   0     2163.83     2073.59     40.59 o 
   3   6   0     6464.03     6442.11    116.36 o 
   4   6   0      107.58      114.51      7.18 o 
   5   6   0      303.20      265.59     27.67 o 
   6   6   0     1248.31     1213.60     26.89 o 
   7   6   0      487.06      476.05     17.67 o 
   8   6   0       21.93       28.40      5.96 o 
   9   6   0       40.17       43.11      8.61 o 
  10   6   0       57.95       75.35     11.27 o 
  11   6   0        0.08        3.02      7.25 o 
  12   6   0        2.90       21.69      9.27 o 
  13   6   0       21.54       21.19     10.30 o 
  14   6   0        0.47        4.54      9.52 o 
   1   7   0       50.52       35.49      4.09 o 
   2   7   0     4978.37     5116.84     94.03 o 
   3   7   0     1539.44     1444.22     30.44 o 
   4   7   0       35.35       24.97      4.88 o 
   5   7   0      679.74      666.99     20.54 o 
   6   7   0       41.32       48.16     15.12 o 
   7   7   0      106.65      103.78      8.90 o 
   8   7   0      225.01      222.02     26.70 o 
   9   7   0       15.95        7.25      6.13 o 
  10   7   0      503.79      562.97     43.76 o 
  11   7   0       12.21       13.88      8.41 o 
  12   7   0      159.59      124.40     43.11 o 
  13   7   0        1.15        6.54      9.25 o 
  14   7   0       30.40       40.34     12.46 o 
   0   8   0      861.61      863.54     28.89 o 
   1   8   0        0.07       -2.99      2.61 o 
   2   8   0     1518.11     1389.49     29.99 o 
   3   8   0      233.32      211.53      8.80 o 
   4   8   0      248.47      237.46     11.02 o 
   5   8   0     1047.77      952.08     27.21 o 
   6   8   0      405.22      391.59     18.27 o 
   7   8   0       24.01       22.52      6.37 o 
   8   8   0      341.42      340.63     19.55 o 
   9   8   0        8.22       13.12      7.50 o 
  10   8   0      101.61      131.77     14.93 o 
  11   8   0       17.35       42.12     10.62 o 
  12   8   0        8.27       23.81     22.52 o 
  13   8   0      215.08      228.44     21.61 o 
  14   8   0        6.63        6.13     10.44 o 
   1   9   0     1124.93     1157.72     26.54 o 
   2   9   0      477.48      438.73     14.77 o 
   3   9   0        1.84        2.69      3.29 o 
   4   9   0       91.35      105.94      9.76 o 
   5   9   0        6.62        6.62      4.52 o 
   6   9   0       45.67       44.97     16.09 o 
   7   9   0        5.28        4.38      5.67 o 
   8   9   0      476.69      454.22     33.46 o 
   9   9   0       17.32       24.88      8.15 o 
  10   9   0       37.96       67.12     12.26 o 
  11   9   0       28.80       40.76     10.69 o 
  12   9   0        1.47       11.25      9.52 o 
  13   9   0        5.15       21.70     13.19 o 
   0  10   0      576.23      596.70     45.04 o 
   1  10   0       98.70      110.27     10.59 o 
   2  10   0       55.92       55.93      5.83 o 
   3  10   0       73.40       74.23      7.89 o 
   4  10   0      111.15      117.06      9.38 o 
   5  10   0      960.88      919.91     34.35 o 
   6  10   0        0.84       19.63      7.28 o 
   7  10   0     1695.46     1653.60     55.01 o 
   8  10   0       57.43       71.53     11.38 o 
   9  10   0      152.10      146.68     15.69 o 
  10  10   0       47.30       53.34     12.26 o 
  11  10   0       11.73        3.75     17.05 o 
  12  10   0       19.84       17.70     10.47 o 
  13  10   0        6.77       15.89     11.14 o 
   1  11   0      242.59      248.78     10.87 o 
   2  11   0       30.26       25.96      5.64 o 
   3  11   0      175.28      162.49     11.11 o 
   4  11   0      520.47      507.94     27.99 o 
   5  11   0      470.22      487.64     48.90 o 
   6  11   0      106.80      125.95     13.63 o 
   7  11   0        3.64        7.40      6.83 o 
   8  11   0      102.05      102.07     14.11 o 
   9  11   0        1.21       -0.85      7.04 o 
  10  11   0        8.22       13.69      8.37 o 
  11  11   0       36.31       37.82     11.73 o 
  12  11   0        2.44        8.72     12.23 o 
   0  12   0      633.47      569.19     25.01 o 
   1  12   0        0.52       -2.55      4.42 o 
   2  12   0        8.05        6.75      5.55 o 
   3  12   0      998.56     1021.64     40.70 o 
   4  12   0      125.12      129.63     13.42 o 
   5  12   0       28.80       33.23      8.86 o 
   6  12   0       38.59       67.15     11.35 o 
   7  12   0       28.97       19.09      8.15 o 
   8  12   0       17.51       27.27      9.07 o 
   9  12   0       29.88       40.75     11.58 o 
  10  12   0        2.56        8.16      8.41 o 
  11  12   0        0.59        3.61     11.58 o 
   1  13   0        0.56        0.98      5.39 o 
   2  13   0       43.07       41.06      8.47 o 
   3  13   0       52.63       48.84     10.51 o 
   4  13   0        7.95        7.92     14.80 o 
   5  13   0      118.31      106.96     13.65 o 
   6  13   0       47.33       37.84     10.23 o 
   7  13   0       45.28       63.19     12.51 o 
   8  13   0       41.01       57.09     12.00 o 
   9  13   0        4.67        7.91      8.50 o 
  10  13   0        5.11       17.79      9.77 o 
   0  14   0     1005.91     1145.40     59.84 o 
   1  14   0        4.51        8.56      6.87 o 
   2  14   0       72.03       65.90     11.80 o 
   3  14   0       35.51       54.72     10.51 o 
   4  14   0      103.71      115.11     14.02 o 
   5  14   0      528.09      518.62     27.07 o 
   6  14   0        0.03        1.93      7.70 o 
   7  14   0       13.93       16.33      8.79 o 
   8  14   0      106.31      117.20     36.04 o 
   9  14   0        8.51       27.05     18.98 o 
   1  15   0       50.55       39.90     14.16 o 
   2  15   0      130.27      135.87     15.39 o 
   3  15   0       85.06       57.26     11.90 o 
   4  15   0        0.43       26.31      9.71 o 
   5  15   0       93.09       87.47     14.16 o 
   6  15   0       23.83       13.89      9.25 o 
   7  15   0        4.79        4.25     14.16 o 
   8  15   0        1.16        8.27      8.77 o 
   1  16   0        0.34        9.65     12.23 o 
   2  16   0       25.86       30.24     13.51 o 
   3  16   0       37.74       47.68     12.18 o 
   4  16   0       43.64       56.59     19.30 o 
   5  16   0       16.15       20.07     10.35 o 
   6  16   0        7.93        3.57      9.89 o 
   7  16   0        0.03       18.20     11.58 o 
   2  17   0        7.37       34.75     13.51 o 
   3  17   0       74.57       84.94     20.59 o 
   4  17   0       18.92       15.44     14.16 o 
   5  17   0      164.30      172.96     32.17 o 
 -15   1   1        1.01       12.87     18.02 o 
 -14   1   1       17.22       20.28     12.51 o 
 -13   1   1       64.07       64.39     14.08 o 
 -12   1   1        0.18        3.81      5.82 o 
 -11   1   1      152.13      155.51     12.08 o 
 -10   1   1      293.59      317.85     15.05 o 
  -9   1   1      235.75      239.13     10.13 o 
  -8   1   1        0.19       -1.14      2.48 o 
  -7   1   1       36.02       32.02      3.71 o 
  -6   1   1      338.65      322.47      9.73 o 
  -5   1   1       47.54       57.61      5.30 o 
  -4   1   1     1077.16     1079.30     22.07 o 
  -3   1   1        5.46        7.09      1.38 o 
  -2   1   1     5223.89     4933.02    102.67 o 
  -1   1   1    11304.78    10668.34    217.77 o 
   0   1   1      351.32      328.38      9.45 o 
   1   1   1      195.90      215.77     13.51 o 
   2   1   1     1346.17     1325.75     29.09 o 
   3   1   1    72563.57    62633.04   1087.88 o 
   4   1   1      293.11      305.72      8.44 o 
   5   1   1       31.77       33.75      3.37 o 
   6   1   1      210.14      203.16      7.60 o 
   7   1   1      105.86       94.72      6.41 o 
   8   1   1        5.37        1.30      2.59 o 
   9   1   1       15.49       12.43      3.69 o 
  10   1   1       90.17       98.54      7.36 o 
  11   1   1       44.65       49.26      7.23 o 
  12   1   1        2.23       -3.60      5.25 o 
  13   1   1       18.67       13.51     10.30 o 
  14   1   1       13.21       -4.50      8.37 o 
 -15   2   1       25.28       57.27     22.52 o 
 -14   2   1       67.25       63.70     22.52 o 
 -13   2   1       11.48       16.83      8.03 o 
 -12   2   1       28.75       42.28      8.64 o 
 -11   2   1       80.92       79.88      9.54 o 
 -10   2   1        1.92       -4.20      4.53 o 
  -9   2   1      346.50      406.00     13.34 o 
  -8   2   1       31.39       37.80      4.23 o 
  -7   2   1      244.19      254.40      9.04 o 
  -6   2   1     2213.73     2290.54     44.75 o 
  -5   2   1        7.95        3.22      1.76 o 
  -4   2   1     2090.05     2073.36     39.58 o 
  -3   2   1    11023.26    10577.69    217.73 o 
  -2   2   1     1372.12     1329.49     36.61 o 
  -1   2   1       17.79       24.91      2.55 o 
   0   2   1     2126.45     2135.19     55.11 o 
   1   2   1     5304.81     5065.48    164.73 o 
   2   2   1     2097.64     1941.50     53.09 o 
   3   2   1     2150.00     2139.46     40.04 o 
   4   2   1       83.00       83.77      4.92 o 
   5   2   1      191.93      164.32      6.32 o 
   6   2   1       41.64       78.09     18.36 o 
   7   2   1      793.44      795.09     19.39 o 
   8   2   1       66.57       74.93      5.71 o 
   9   2   1      182.12      182.23      9.11 o 
  10   2   1      297.64      351.88     14.52 o 
  11   2   1        0.26       -0.25      5.37 o 
  12   2   1       24.69       19.71      8.28 o 
  13   2   1       12.62       29.68      9.93 o 
  14   2   1        0.19       13.51     11.58 o 
 -15   3   1        0.22       29.60     21.23 o 
 -14   3   1        0.24        1.42      8.57 o 
 -13   3   1      129.66      146.14     16.65 o 
 -12   3   1        4.85        6.26      6.18 o 
 -11   3   1      110.39      125.73     21.29 o 
 -10   3   1       71.59       99.18      9.81 o 
  -9   3   1      175.61      150.71     10.86 o 
  -8   3   1       20.50       20.89      3.72 o 
  -7   3   1     4941.62     5042.62     93.63 o 
  -6   3   1      422.13      427.35     11.71 o 
  -5   3   1      776.62      704.93     16.23 o 
  -4   3   1       58.53       46.75      6.77 o 
  -3   3   1      631.91      639.57     20.03 o 
  -2   3   1     6006.56     5717.41    119.65 o 
  -1   3   1       71.68       70.51      5.25 o 
   0   3   1     2930.81     2928.91     53.17 o 
   1   3   1      267.79      258.93     11.74 o 
   2   3   1      196.12      190.98      9.97 o 
   3   3   1     7443.46     7275.75    150.22 o 
   4   3   1     1027.07      973.19     20.65 o 
   5   3   1      462.74      465.40     12.29 o 
   6   3   1     2088.35     2158.76     42.64 o 
   7   3   1       20.21       16.71      3.52 o 
   8   3   1       62.96       61.69      6.69 o 
   9   3   1      352.69      347.40     14.09 o 
  10   3   1       14.15        9.51      4.96 o 
  11   3   1       59.03       35.20     16.41 o 
  12   3   1       29.11       16.70      8.08 o 
  13   3   1       38.30       38.74     10.71 o 
  14   3   1        1.07        9.01     12.23 o 
  15   3   1       23.79       18.66     13.51 o 
 -15   4   1        0.51       18.02     18.66 o 
 -14   4   1       23.20       17.62      9.73 o 
 -13   4   1        0.41       16.12      8.96 o 
 -12   4   1        1.09       -6.06      5.22 o 
 -11   4   1        9.03        7.29      5.94 o 
 -10   4   1       95.16       84.79     11.87 o 
  -9   4   1      596.58      526.26     20.23 o 
  -8   4   1      224.33      236.95     23.63 o 
  -7   4   1      354.96      370.36     23.23 o 
  -6   4   1     3434.52     3577.06     67.63 o 
  -5   4   1       94.65       78.30      4.04 o 
  -4   4   1      411.91      398.18     13.60 o 
  -3   4   1     1094.73     1113.70     27.94 o 
  -2   4   1       18.01       28.03      4.33 o 
  -1   4   1     2273.83     2332.48     44.30 o 
   0   4   1     8359.88     8251.17    145.93 o 
   1   4   1       99.96      111.80      6.59 o 
   2   4   1      652.28      622.88     13.98 o 
   3   4   1     2039.81     1975.31     43.78 o 
   4   4   1      769.10      722.61     19.03 o 
   5   4   1      300.08      274.10      8.81 o 
   6   4   1      283.78      278.66     10.12 o 
   7   4   1      158.56      170.05      7.89 o 
   8   4   1     1529.28     1494.49     52.11 o 
   9   4   1       60.38       46.39      7.75 o 
  10   4   1      149.58      155.03     13.90 o 
  11   4   1      145.01      144.07     28.96 o 
  12   4   1        0.08        2.21      6.90 o 
  13   4   1       44.63       70.35     29.60 o 
  14   4   1        0.82        5.92     20.59 o 
  15   4   1       15.94       10.94     13.51 o 
 -15   5   1        1.05       22.11     14.80 o 
 -14   5   1        7.61      -12.28      8.19 o 
 -13   5   1        8.09       10.71      9.26 o 
 -12   5   1       23.21       24.84     11.58 o 
 -11   5   1       13.26       17.22      6.76 o 
 -10   5   1       13.10       10.97      5.96 o 
  -9   5   1        5.25        7.12      6.99 o 
  -8   5   1      293.42      299.09     14.67 o 
  -7   5   1       62.73       69.94      7.36 o 
  -6   5   1      261.45      271.69     12.31 o 
  -5   5   1      281.07      244.35     13.00 o 
  -4   5   1     1284.92     1230.39     31.63 o 
  -3   5   1     2503.10     2483.75     56.18 o 
  -2   5   1       67.24       60.96      3.86 o 
  -1   5   1      606.96      619.61     14.35 o 
   0   5   1     7840.73     7833.71    139.35 o 
   1   5   1     3256.62     3341.50     61.63 o 
   2   5   1      567.45      535.95     12.86 o 
   3   5   1       15.04       22.91      3.45 o 
   4   5   1       18.43       19.41      3.45 o 
   5   5   1      747.22      672.45     16.45 o 
   6   5   1     1128.54     1115.24     24.96 o 
   7   5   1      125.62      116.04      7.90 o 
   8   5   1        2.02        4.55      3.95 o 
   9   5   1      387.11      424.62     21.26 o 
  10   5   1       87.00       99.59     12.26 o 
  11   5   1       22.97       46.77     10.94 o 
  12   5   1       21.51       31.93     10.51 o 
  13   5   1        2.62        3.15      8.33 o 
  14   5   1        1.56       -0.11      9.12 o 
 -14   6   1       37.81       49.73     13.56 o 
 -13   6   1        0.61        2.63      9.40 o 
 -12   6   1        6.40       18.45      9.43 o 
 -11   6   1       12.35        2.11      6.59 o 
 -10   6   1       21.68       17.64      6.48 o 
  -9   6   1      154.11      170.41     12.69 o 
  -8   6   1        1.98        6.46      4.89 o 
  -7   6   1      278.26      304.19     24.31 o 
  -6   6   1       68.43       49.09      7.32 o 
  -5   6   1     2293.27     2255.10     54.02 o 
  -4   6   1       46.80       37.12      5.20 o 
  -3   6   1      239.87      303.78      9.33 o 
  -2   6   1        1.51        5.91      2.63 o 
  -1   6   1      660.22      614.75     14.91 o 
   0   6   1      861.62      836.04     18.77 o 
   1   6   1     6613.67     7063.73    126.98 o 
   2   6   1      424.12      441.33     11.82 o 
   3   6   1      155.22      148.48      7.32 o 
   4   6   1       19.11       13.16      3.62 o 
   5   6   1     1505.74     1490.94     36.23 o 
   6   6   1      104.44       96.88     14.63 o 
   7   6   1      171.42      191.77     12.59 o 
   8   6   1      162.47      163.70     13.37 o 
   9   6   1       14.06       10.54      6.59 o 
  10   6   1       35.10       33.35      9.97 o 
  11   6   1        7.58        5.94      7.95 o 
  12   6   1       16.89       28.70     19.95 o 
  13   6   1       12.01       18.50      9.59 o 
  14   6   1        3.19       10.17     10.23 o 
 -14   7   1       23.97       19.89     10.47 o 
 -13   7   1       22.30       12.99      9.43 o 
 -12   7   1        0.60        5.30      8.79 o 
 -11   7   1        8.77        1.97      7.25 o 
 -10   7   1       55.73       71.32     11.90 o 
  -9   7   1        0.03       -3.49      5.20 o 
  -8   7   1       48.25       58.67     14.44 o 
  -7   7   1       35.13       40.91      8.43 o 
  -6   7   1       22.32       12.64      9.97 o 
  -5   7   1      108.68      114.32      8.66 o 
  -4   7   1      502.86      481.52     16.66 o 
  -3   7   1       11.36       14.20      3.29 o 
  -2   7   1      509.44      536.59     14.17 o 
  -1   7   1      175.87      195.33      7.80 o 
   0   7   1     1211.83     1373.79     28.95 o 
   1   7   1       51.95       46.93      5.28 o 
   2   7   1       91.56      125.84      6.34 o 
   3   7   1        8.59       12.46      3.07 o 
   4   7   1        4.12        2.98      3.09 o 
   5   7   1        9.06        5.25      6.65 o 
   6   7   1      145.17      167.74      9.53 o 
   7   7   1        7.98        2.36      4.76 o 
   8   7   1      108.88      101.50     11.35 o 
   9   7   1        4.80        7.70      6.13 o 
  10   7   1       38.47       42.84     19.63 o 
  11   7   1       53.85       32.04      9.77 o 
  12   7   1       18.06        8.98      8.96 o 
  13   7   1        0.05       17.13     10.67 o 
  14   7   1        1.27       13.83     10.92 o 
 -14   8   1        1.05        6.33      9.73 o 
 -13   8   1        5.01       -0.35      8.96 o 
 -12   8   1       25.97       24.56     10.44 o 
 -11   8   1       67.06       80.08     27.35 o 
 -10   8   1       27.66       38.08      9.89 o 
  -9   8   1      335.15      333.32     27.03 o 
  -8   8   1       31.35       31.08      8.15 o 
  -7   8   1      322.11      312.90     17.68 o 
  -6   8   1      133.56      140.87     12.30 o 
  -5   8   1       62.38       59.51     14.34 o 
  -4   8   1       36.66       36.19      7.40 o 
  -3   8   1       71.29       94.35      7.15 o 
  -2   8   1       36.71       43.99      6.50 o 
  -1   8   1       46.73       67.63      5.29 o 
   0   8   1     1476.76     1432.49     30.74 o 
   1   8   1      579.88      707.40     17.65 o 
   2   8   1      186.78      197.70      8.96 o 
   3   8   1       55.22       44.31      6.32 o 
   4   8   1      833.51      786.72     33.43 o 
   5   8   1      162.14      170.71     20.59 o 
   6   8   1       97.50      123.16     11.35 o 
   7   8   1      145.02      119.39     11.80 o 
   8   8   1      187.75      163.86     23.49 o 
   9   8   1       19.56        7.74      6.95 o 
  10   8   1       63.43       88.95     13.37 o 
  11   8   1       62.78       61.97     12.87 o 
  12   8   1        0.83       11.90      9.10 o 
  13   8   1        5.37        7.98     10.17 o 
 -13   9   1        2.41        2.96      9.71 o 
 -12   9   1        0.17        7.42      8.86 o 
 -11   9   1       88.16       68.86     21.23 o 
 -10   9   1      387.62      342.68     49.87 o 
  -9   9   1       85.07       89.91     12.96 o 
  -8   9   1      106.63      111.07     13.37 o 
  -7   9   1      342.37      331.46     16.31 o 
  -6   9   1      103.45       96.87      9.49 o 
  -5   9   1      364.20      370.63     15.81 o 
  -4   9   1     2560.06     2369.61     70.98 o 
  -3   9   1      352.51      389.44     15.54 o 
  -2   9   1       11.00        8.55      3.63 o 
  -1   9   1      183.54      170.34     10.96 o 
   0   9   1     1065.23     1025.93     24.20 o 
   1   9   1      555.86      512.00     14.70 o 
   2   9   1      186.95      188.70     16.44 o 
   3   9   1       96.52      101.92      6.85 o 
   4   9   1       44.64       53.15      8.04 o 
   5   9   1      240.29      234.78     38.93 o 
   6   9   1        1.46       -0.64      4.55 o 
   7   9   1      226.17      241.32     28.31 o 
   8   9   1        3.52       10.14      6.59 o 
   9   9   1       14.93       18.33      7.95 o 
  10   9   1      173.24      155.96     16.49 o 
  11   9   1        2.16       13.90      9.65 o 
  12   9   1       94.43      117.58     17.02 o 
  13   9   1       35.53       33.46     12.36 o 
 -13  10   1        3.62       15.09     11.60 o 
 -12  10   1        8.23       -1.61      8.65 o 
 -11  10   1       17.22       22.14     21.56 o 
 -10  10   1        1.03       -5.79      7.70 o 
  -9  10   1        0.57       -3.45      7.04 o 
  -8  10   1        9.55       18.30      8.34 o 
  -7  10   1      130.81      140.57     14.33 o 
  -6  10   1      364.36      369.18     16.93 o 
  -5  10   1     1595.72     1430.73     39.61 o 
  -4  10   1       87.06      104.65     15.11 o 
  -3  10   1     1088.37     1086.23     31.45 o 
  -2  10   1        6.84       14.50      7.96 o 
  -1  10   1      114.46      131.94     10.50 o 
   0  10   1      699.46      664.80     19.90 o 
   1  10   1      180.09      187.01      9.28 o 
   2  10   1      494.64      478.45     14.75 o 
   3  10   1      289.85      275.44     13.34 o 
   4  10   1        1.91       -2.47      6.43 o 
   5  10   1      732.80      725.60     53.73 o 
   6  10   1       67.08       51.78     25.74 o 
   7  10   1      542.68      467.87     23.40 o 
   8  10   1      282.38      321.25     38.29 o 
   9  10   1       53.11       48.50     18.66 o 
  10  10   1        0.56        1.37      7.40 o 
  11  10   1       29.48       28.87     10.44 o 
  12  10   1        0.06       12.29     10.62 o 
 -12  11   1        5.49       14.98     10.69 o 
 -11  11   1       47.26       50.19     12.74 o 
 -10  11   1       35.15       39.25     10.44 o 
  -9  11   1       58.91       60.21     11.90 o 
  -8  11   1       25.26       23.54      9.12 o 
  -7  11   1       14.70       23.50      8.61 o 
  -6  11   1       22.62       42.07     17.70 o 
  -5  11   1      110.59      101.31     10.39 o 
  -4  11   1     1786.06     1735.80     46.18 o 
  -3  11   1      223.21      276.76     28.83 o 
  -2  11   1     1503.20     1448.76     41.47 o 
  -1  11   1        2.90        2.75      3.99 o 
   0  11   1      429.70      431.06     14.50 o 
   1  11   1       56.40       51.92      6.26 o 
   2  11   1       10.25       14.80      5.01 o 
   3  11   1     1004.34     1008.49     43.41 o 
   4  11   1       16.58       12.01      6.65 o 
   5  11   1       37.27       64.68     10.47 o 
   6  11   1     1089.15     1052.35     39.31 o 
   7  11   1       63.95       70.43     11.60 o 
   8  11   1      170.52      162.42     15.85 o 
   9  11   1        0.59        5.62      7.42 o 
  10  11   1      139.72      140.32     16.60 o 
  11  11   1       60.73       52.47     12.29 o 
  12  11   1        0.07        6.11      9.25 o 
 -11  12   1       54.20       75.35     31.85 o 
 -10  12   1        0.18        5.47      9.10 o 
  -9  12   1        1.22        8.00      8.41 o 
  -8  12   1      101.86       92.90     13.87 o 
  -7  12   1       22.07       11.47      7.95 o 
  -6  12   1       27.51       40.86      9.77 o 
  -5  12   1       69.21       92.46     13.24 o 
  -4  12   1       38.99       38.23      7.75 o 
  -3  12   1      157.64      149.24     11.72 o 
  -2  12   1      763.45      622.48     24.93 o 
  -1  12   1      248.82      237.18     13.61 o 
   0  12   1       51.22       46.52      6.40 o 
   1  12   1       16.92       15.19      5.21 o 
   2  12   1      680.67      650.60     40.49 o 
   3  12   1       51.31       64.34     10.94 o 
   4  12   1        0.26        6.43      7.08 o 
   5  12   1       73.70       80.59     12.00 o 
   6  12   1        2.60        4.17      7.04 o 
   7  12   1       33.07       43.73     10.89 o 
   8  12   1        9.82       -0.37     10.94 o 
   9  12   1        0.70        5.79      8.19 o 
  10  12   1        6.21        7.67      8.86 o 
  11  12   1       23.87       13.73     10.05 o 
 -10  13   1        1.72        8.37      9.10 o 
  -9  13   1       42.91       23.47     10.35 o 
  -8  13   1        2.15       25.01      9.77 o 
  -7  13   1       10.74       20.10      8.79 o 
  -6  13   1       37.72       31.68     24.45 o 
  -5  13   1       30.51       47.61     10.47 o 
  -4  13   1       65.91       84.41     21.87 o 
  -3  13   1       12.30        8.65      6.48 o 
  -2  13   1      572.59      541.99     21.41 o 
  -1  13   1       81.09       97.83     10.07 o 
   0  13   1      197.89      194.17     13.06 o 
   1  13   1        1.66       -4.28      5.39 o 
   2  13   1       67.08       50.14     17.70 o 
   3  13   1      162.68      189.11     25.10 o 
   4  13   1       48.87       53.12     10.69 o 
   5  13   1       19.90       14.54      7.95 o 
   6  13   1        4.12       -1.14      7.08 o 
   7  13   1        4.78        0.90      8.37 o 
   8  13   1       43.45       30.44     10.69 o 
   9  13   1       16.10       19.95      9.56 o 
  10  13   1        0.04        4.02      8.15 o 
  -9  14   1       17.62       14.27     19.95 o 
  -8  14   1        5.97       16.26      9.89 o 
  -7  14   1        0.68        9.20      9.07 o 
  -6  14   1       76.67       83.35     14.08 o 
  -5  14   1       28.83       30.24     10.47 o 
  -4  14   1        7.07        2.11      6.90 o 
  -3  14   1        1.54        1.00      6.18 o 
  -2  14   1      222.40      221.24     14.82 o 
  -1  14   1       45.19       50.19      8.69 o 
   0  14   1        0.93        2.57      8.19 o 
   1  14   1       80.14       85.58     18.02 o 
   2  14   1       15.94       26.02      9.71 o 
   3  14   1        6.94       -3.22      7.28 o 
   4  14   1       81.03       70.33     12.51 o 
   5  14   1        1.97       -0.94      7.42 o 
   6  14   1       13.51       19.95     10.01 o 
   7  14   1        1.93        4.76      9.01 o 
   8  14   1       86.76      110.14     31.21 o 
   9  14   1        0.01       15.77     10.47 o 
  -8  15   1        3.32        5.82      9.71 o 
  -7  15   1       13.80       29.05     18.02 o 
  -6  15   1       24.85       30.41     10.63 o 
  -5  15   1        0.19        1.51      8.34 o 
  -4  15   1        5.95       14.72      9.07 o 
  -3  15   1       28.68       33.71     10.35 o 
  -2  15   1      214.59      231.21     15.80 o 
  -1  15   1      108.97      136.65     18.66 o 
   0  15   1        0.00        3.22     12.23 o 
   1  15   1       16.18       26.38     14.16 o 
   2  15   1        1.32        5.15     11.58 o 
   3  15   1       22.30       12.23      8.79 o 
   4  15   1        7.02       11.65      9.07 o 
   5  15   1       64.93       71.87     13.37 o 
   6  15   1        0.09        5.21      8.66 o 
   7  15   1       31.76       54.59     21.88 o 
   8  15   1       24.24       24.41     13.19 o 
  -7  16   1        1.93       13.82     18.66 o 
  -6  16   1        2.01       -9.70     11.90 o 
  -5  16   1        5.23       16.85      9.89 o 
  -4  16   1       29.18       11.21     12.23 o 
  -3  16   1       98.10      131.08     21.88 o 
  -2  16   1       60.75       93.95     22.52 o 
  -1  16   1        6.41        3.22     12.87 o 
   0  16   1       11.94       39.25     15.44 o 
   1  16   1        0.22       -5.79     10.94 o 
   2  16   1       93.49      123.55     22.52 o 
   3  16   1        0.45        5.15     12.23 o 
   4  16   1        0.22        4.50     12.23 o 
   5  16   1       72.84       65.85     14.28 o 
   6  16   1        0.87        0.00     13.19 o 
  -5  17   1       47.38       52.11     23.81 o 
  -4  17   1        8.67       26.12     11.60 o 
   0  17   1       22.45       38.61     15.44 o 
   1  17   1       29.33       52.12     17.37 o 
   2  17   1        0.01        9.65     14.16 o 
   3  17   1      166.89      194.33     27.67 o 
   4  17   1        0.50       19.30     14.80 o 
 -15   0   2        8.95       -5.79     17.37 o 
 -14   0   2       67.96       80.44     23.81 o 
 -13   0   2      150.27      137.06     27.67 o 
 -12   0   2        0.83       15.44     13.51 o 
 -11   0   2       11.91       23.81     13.51 o 
 -10   0   2       13.34       13.03      6.76 o 
  -9   0   2       17.98        5.76      6.43 o 
  -8   0   2      555.58      558.52     22.41 o 
  -7   0   2     1156.42     1158.62     37.00 o 
  -6   0   2     3068.32     2997.80     81.71 o 
  -5   0   2       15.28       13.01      4.02 o 
  -4   0   2     1157.31     1145.78     34.26 o 
  -3   0   2       13.82        6.11      2.73 o 
  -2   0   2     1931.47     1906.69     51.98 o 
  -1   0   2     3420.39     3182.85     83.17 o 
   0   0   2       77.20       99.74      9.01 o 
   1   0   2     8871.46     8290.63    299.86 o 
   2   0   2    62954.04    56546.41   1389.47 o 
   3   0   2      157.41      150.85      9.65 o 
   4   0   2      346.06      326.43     13.10 o 
   5   0   2      317.33      348.85     15.77 o 
   6   0   2    10721.28    10897.92    368.72 o 
   7   0   2      692.41      718.46     37.64 o 
   8   0   2       20.83       35.12      7.04 o 
   9   0   2      323.83      320.66     17.48 o 
  10   0   2       54.00       56.63     12.23 o 
  11   0   2        5.12       13.51      8.37 o 
  12   0   2       12.15        8.37      9.01 o 
  13   0   2       11.94       15.44     10.30 o 
  14   0   2        5.50        1.93      9.01 o 
 -15   1   2        0.00        0.00     11.83 o 
 -14   1   2        2.60       11.62     11.80 o 
 -13   1   2      346.60      363.69     30.24 o 
 -12   1   2       11.90       13.12      9.32 o 
 -11   1   2       87.73      114.53     11.02 o 
 -10   1   2      232.29      276.38     20.25 o 
  -9   1   2      150.65      144.40      8.38 o 
  -8   1   2      433.61      438.48     15.98 o 
  -7   1   2       25.63       24.33      5.07 o 
  -6   1   2        1.13       -0.88      2.17 o 
  -5   1   2     2145.32     2125.20     41.84 o 
  -4   1   2      533.77      535.84     13.31 o 
  -3   1   2     7781.53     7655.34    136.84 o 
  -2   1   2      376.83      333.03      8.94 o 
  -1   1   2     1027.01     1011.62     24.74 o 
   0   1   2    11828.29    11450.78    412.47 o 
   1   1   2     3412.83     3403.12     71.91 o 
   2   1   2      163.74      137.36      5.46 o 
   3   1   2      737.64      754.00     16.34 o 
   4   1   2     1099.51     1235.85     25.40 o 
   5   1   2     3109.94     3162.82     59.67 o 
   6   1   2      738.63      744.05     18.25 o 
   7   1   2       76.69       69.79      5.69 o 
   8   1   2      283.54      295.69     13.93 o 
   9   1   2        5.11        0.41      3.73 o 
  10   1   2      103.79      104.19      8.95 o 
  11   1   2       13.55        3.84     10.62 o 
  12   1   2       27.95       34.98     12.87 o 
  13   1   2       49.21       37.92     14.16 o 
  14   1   2        0.03        0.00      9.65 o 
 -15   2   2        0.88        0.20     12.46 o 
 -14   2   2       31.50       25.58     24.45 o 
 -13   2   2        5.53       25.92     15.12 o 
 -12   2   2       65.36       49.80      9.18 o 
 -11   2   2        7.49        8.32      6.00 o 
 -10   2   2      401.02      426.40     18.94 o 
  -9   2   2       49.66       45.45     10.56 o 
  -8   2   2      272.67      301.05     10.95 o 
  -7   2   2       27.81       26.61      6.22 o 
  -6   2   2       23.47       26.43      3.43 o 
  -5   2   2      126.15      155.13      6.46 o 
  -4   2   2     2563.69     2554.96     48.96 o 
  -3   2   2      260.81      304.61     11.10 o 
  -2   2   2      434.56      389.51     12.46 o 
  -1   2   2      143.95      146.09      5.28 o 
   0   2   2     2073.11     2015.55     38.37 o 
   1   2   2        0.08        4.50      3.22 o 
   2   2   2      471.34      528.88     17.73 o 
   3   2   2      311.93      302.68     12.51 o 
   4   2   2      775.27      798.72     17.71 o 
   5   2   2      789.81      819.59     18.80 o 
   6   2   2     1467.41     1556.28     32.56 o 
   7   2   2      301.76      290.20     10.26 o 
   8   2   2       52.93       66.28      6.85 o 
   9   2   2       22.43       21.26      5.66 o 
  10   2   2      105.70      119.04      9.80 o 
  11   2   2        0.87       -2.80      5.51 o 
  12   2   2       38.23       45.70     12.23 o 
  13   2   2        0.92       17.37     10.30 o 
  14   2   2        0.00      -10.94      9.65 o 
 -15   3   2       16.13       28.31     20.59 o 
 -14   3   2        0.58        1.67     11.54 o 
 -13   3   2      144.46      140.57     25.70 o 
 -12   3   2        3.62       14.69      7.36 o 
 -11   3   2      125.08      143.63     19.60 o 
 -10   3   2        5.01        1.54      5.07 o 
  -9   3   2        1.08        5.52      4.79 o 
  -8   3   2        6.16        3.72      4.35 o 
  -7   3   2      220.08      204.92     11.63 o 
  -6   3   2     2964.32     3000.80     58.05 o 
  -5   3   2       20.09       30.24      4.89 o 
  -4   3   2     1793.24     1822.10     43.97 o 
  -3   3   2     1803.99     1777.58     42.18 o 
  -2   3   2     2129.43     2078.65     55.41 o 
  -1   3   2      143.98      141.12     10.12 o 
   0   3   2     1275.09     1303.41     34.65 o 
   1   3   2      201.15      208.12     12.20 o 
   2   3   2     2081.62     2087.80     56.79 o 
   3   3   2       41.27       36.86      4.76 o 
   4   3   2     1532.01     1488.23     35.15 o 
   5   3   2      278.19      257.67      9.94 o 
   6   3   2       38.79       41.55      4.31 o 
   7   3   2       86.41       79.00      7.25 o 
   8   3   2       10.45        5.43      4.14 o 
   9   3   2       26.41       18.20      5.55 o 
  10   3   2       18.27       17.63      5.53 o 
  11   3   2       41.65       41.55     15.54 o 
  12   3   2        0.00       -0.18      7.72 o 
  13   3   2        2.45       -8.37      9.01 o 
  14   3   2       22.18        5.79     10.94 o 
 -15   4   2        5.00        4.50     19.95 o 
 -14   4   2       78.97       83.01     25.74 o 
 -13   4   2       46.31       46.33     11.83 o 
 -12   4   2        3.39       14.90      7.36 o 
 -11   4   2        1.98        8.49      6.24 o 
 -10   4   2        2.38        0.59      5.06 o 
  -9   4   2       20.04       31.22      6.77 o 
  -8   4   2      313.47      275.40     14.30 o 
  -7   4   2       14.00       26.82      5.55 o 
  -6   4   2      611.31      622.95     20.67 o 
  -5   4   2       31.39       46.74      6.02 o 
  -4   4   2     6448.67     6558.04    140.28 o 
  -3   4   2        4.92        2.65      2.62 o 
  -2   4   2        3.81        1.97      1.50 o 
  -1   4   2        0.57        4.65      5.71 o 
   0   4   2       93.03      105.45      4.83 o 
   1   4   2      330.14      335.30     13.56 o 
   2   4   2       20.41       32.31     15.77 o 
   3   4   2      315.58      285.53     12.64 o 
   4   4   2     1235.01     1211.66     36.58 o 
   5   4   2      165.91      136.70      6.21 o 
   6   4   2     1314.55     1336.26     37.71 o 
   7   4   2      315.42      333.90     13.36 o 
   8   4   2      195.23      183.56     12.55 o 
   9   4   2       49.82       40.79      6.56 o 
  10   4   2       41.78       28.80      6.44 o 
  11   4   2       16.72       17.41      8.37 o 
  12   4   2      186.53      206.78     37.00 o 
  13   4   2        0.00        0.64     10.30 o 
  14   4   2        2.11       12.23     12.87 o 
 -15   5   2        0.95       -7.08     14.80 o 
 -14   5   2        0.69        0.82      9.25 o 
 -13   5   2        0.03       -6.02      8.15 o 
 -12   5   2        7.93       12.11      7.63 o 
 -11   5   2        0.04       -5.37      5.45 o 
 -10   5   2       28.04       19.86      6.61 o 
  -9   5   2        0.95       -0.99      8.11 o 
  -8   5   2      276.55      246.96     15.05 o 
  -7   5   2       60.28       72.15      8.19 o 
  -6   5   2      143.51      157.74     10.36 o 
  -5   5   2      947.74      977.32     28.23 o 
  -4   5   2      995.55     1082.45     29.77 o 
  -3   5   2     3094.16     3285.42     89.39 o 
  -2   5   2     1049.95     1155.99     37.42 o 
  -1   5   2        1.07        3.16      1.87 o 
   0   5   2     2122.98     2077.01     40.37 o 
   1   5   2       25.81       19.18      2.58 o 
   2   5   2        5.63       10.88      2.03 o 
   3   5   2     2317.86     2337.18     65.64 o 
   4   5   2     1579.14     1659.52     48.13 o 
   5   5   2        3.03        5.41      5.79 o 
   6   5   2      286.93      263.32     11.31 o 
   7   5   2       78.74       77.69      9.14 o 
   8   5   2        3.77       -3.82      3.54 o 
   9   5   2       48.29       50.23      7.09 o 
  10   5   2        1.08       -2.90      5.40 o 
  11   5   2      122.03      120.77     14.07 o 
  12   5   2       30.10       16.06     20.91 o 
  13   5   2       26.63       50.84     12.36 o 
  14   5   2       25.89       19.95     14.16 o 
 -14   6   2        4.36        0.09      9.27 o 
 -13   6   2        1.64       11.34      9.52 o 
 -12   6   2        0.24        0.22      6.84 o 
 -11   6   2        2.62        1.97      7.73 o 
 -10   6   2      200.83      186.80     14.97 o 
  -9   6   2       73.89       92.20     10.41 o 
  -8   6   2       32.19       38.75      7.09 o 
  -7   6   2       96.86       90.29      8.97 o 
  -6   6   2        0.27        2.80      3.76 o 
  -5   6   2      217.55      198.95     11.34 o 
  -4   6   2       30.05       40.84      6.59 o 
  -3   6   2     2367.70     2332.94     55.30 o 
  -2   6   2      291.69      289.32     11.26 o 
  -1   6   2     1078.66     1071.55     30.97 o 
   0   6   2        1.57        9.20      2.65 o 
   1   6   2      962.61     1031.55     22.54 o 
   2   6   2      221.62      208.30      9.75 o 
   3   6   2     2704.51     2966.14     64.49 o 
   4   6   2        0.36        1.97      6.11 o 
   5   6   2     1508.67     1559.52     56.30 o 
   6   6   2       44.39       44.94     13.63 o 
   7   6   2       84.45       78.00     10.04 o 
   8   6   2       10.30       18.61      5.11 o 
   9   6   2       69.71       60.56     12.23 o 
  10   6   2       22.63       38.93      9.97 o 
  11   6   2       50.76       58.73     11.14 o 
  12   6   2        9.55        5.79      8.79 o 
  13   6   2       24.64        7.44     10.00 o 
  14   6   2        0.18        5.20     10.35 o 
 -14   7   2        8.61       20.67     10.89 o 
 -13   7   2        4.71       13.43      9.98 o 
 -12   7   2       71.12       71.01     13.56 o 
 -11   7   2      176.00      145.79     13.92 o 
 -10   7   2        1.14       -3.50      6.45 o 
  -9   7   2       61.76       66.15     12.71 o 
  -8   7   2      400.85      358.31     39.16 o 
  -7   7   2      517.81      522.71     20.49 o 
  -6   7   2      594.71      601.20     21.61 o 
  -5   7   2      344.72      338.61     18.54 o 
  -4   7   2       84.92       91.29      8.63 o 
  -3   7   2     2552.22     2512.01     49.62 o 
  -2   7   2     2557.29     2423.87     53.28 o 
  -1   7   2       14.68        9.94      2.85 o 
   0   7   2     4382.11     4717.09     87.59 o 
   1   7   2       87.88       92.18     14.12 o 
   2   7   2      281.51      257.17      8.89 o 
   3   7   2     2216.06     2236.21     63.46 o 
   4   7   2     1435.91     1421.46     67.57 o 
   5   7   2      311.78      285.45     14.93 o 
   6   7   2      138.73      148.57     12.00 o 
   7   7   2      100.28       98.30      8.42 o 
   8   7   2      402.13      367.87     26.06 o 
   9   7   2       37.15       29.88      8.41 o 
  10   7   2      158.40      172.06     16.36 o 
  11   7   2      118.12      108.46     14.28 o 
  12   7   2       63.34       54.55     12.05 o 
  13   7   2        6.39       -6.02     11.90 o 
 -14   8   2        2.60       -2.86      9.71 o 
 -13   8   2        6.67        6.58      9.71 o 
 -12   8   2        1.21        5.47      8.65 o 
 -11   8   2      302.86      295.03     22.99 o 
 -10   8   2        2.13        4.77      6.68 o 
  -9   8   2        3.06       -4.93      5.81 o 
  -8   8   2      395.27      340.63     18.32 o 
  -7   8   2      179.34      188.40     23.49 o 
  -6   8   2        0.09        0.71      9.54 o 
  -5   8   2      446.94      442.17     17.91 o 
  -4   8   2       55.88       62.55      7.82 o 
  -3   8   2     1214.92     1217.12     33.76 o 
  -2   8   2      588.46      618.58     16.76 o 
  -1   8   2      395.42      409.12     12.48 o 
   0   8   2       15.01        8.69      2.99 o 
   1   8   2        7.60        4.48      4.27 o 
   2   8   2      809.61      738.33     21.64 o 
   3   8   2      381.39      349.92     16.54 o 
   4   8   2       19.16       26.01      6.76 o 
   5   8   2      259.31      264.79     15.29 o 
   6   8   2       40.10       31.63      7.42 o 
   7   8   2       71.57       71.95     14.80 o 
   8   8   2        0.16       -6.01      5.40 o 
   9   8   2        3.39        6.11      6.83 o 
  10   8   2      101.24      105.38     13.63 o 
  11   8   2        2.09       12.19      8.41 o 
  12   8   2        2.64        8.57      9.07 o 
  13   8   2        7.63        0.26      9.98 o 
 -13   9   2       20.13       28.28     11.75 o 
 -12   9   2        0.79       -0.15     10.30 o 
 -11   9   2        5.98        4.45      8.15 o 
 -10   9   2        8.81       13.83      8.65 o 
  -9   9   2      237.37      189.26     17.93 o 
  -8   9   2      496.68      507.61     30.16 o 
  -7   9   2       15.27       33.56      8.01 o 
  -6   9   2      521.28      463.03     19.36 o 
  -5   9   2      162.40      161.98     13.09 o 
  -4   9   2       90.16       78.73      8.77 o 
  -3   9   2      264.63      292.61     21.65 o 
  -2   9   2      182.80      165.50     10.98 o 
  -1   9   2        0.59       -0.32      2.95 o 
   0   9   2     1631.57     1686.96     36.25 o 
   1   9   2       28.62       21.45      4.92 o 
   2   9   2       53.95       50.22      6.62 o 
   3   9   2      101.35      117.07      9.23 o 
   4   9   2       12.14       14.70      5.71 o 
   5   9   2      543.13      536.95     23.54 o 
   6   9   2       39.52       49.55      9.07 o 
   7   9   2       67.15       64.97     14.16 o 
   8   9   2      147.69      158.45     14.74 o 
   9   9   2        0.54       -6.69      8.04 o 
  10   9   2      119.28      142.57     27.99 o 
  11   9   2       14.12        7.13      8.79 o 
  12   9   2        6.82       12.87     10.01 o 
 -13  10   2        3.84       18.26     10.89 o 
 -12  10   2        3.68        2.32      8.96 o 
 -11  10   2        1.17       -6.56      7.95 o 
 -10  10   2        0.05        4.22      8.15 o 
  -9  10   2       19.29       29.02      9.71 o 
  -8  10   2      183.67      162.48     22.98 o 
  -7  10   2      230.84      224.19     22.54 o 
  -6  10   2      451.22      440.43     22.53 o 
  -5  10   2      136.12      159.29     12.46 o 
  -4  10   2      117.56      119.55     10.77 o 
  -3  10   2       24.02       20.43     10.20 o 
  -2  10   2       86.13       88.23     15.34 o 
  -1  10   2     3060.34     3108.09     95.87 o 
   0  10   2        5.27       11.40      3.90 o 
   1  10   2      276.35      284.28     15.35 o 
   2  10   2       99.39       89.10     10.84 o 
   3  10   2       52.81       47.87      7.37 o 
   4  10   2        0.04       -4.59      5.47 o 
   5  10   2        1.14        4.18      5.92 o 
   6  10   2       82.98      100.70     12.00 o 
   7  10   2       22.52       24.11      8.61 o 
   8  10   2       63.81       73.59     11.83 o 
   9  10   2      431.20      415.76     23.54 o 
  10  10   2       40.82       33.24     10.69 o 
  11  10   2        6.82        8.69      8.65 o 
  12  10   2        0.13        6.31      9.52 o 
 -12  11   2        4.28       13.38     10.23 o 
 -11  11   2        6.36       12.23     10.47 o 
 -10  11   2       21.77       15.85      9.25 o 
  -9  11   2        3.28        4.42      8.41 o 
  -8  11   2       48.43       38.61     10.01 o 
  -7  11   2      118.44      119.98     16.46 o 
  -6  11   2       14.70       28.26      8.06 o 
  -5  11   2       59.60       65.56      9.53 o 
  -4  11   2      364.61      311.77     16.54 o 
  -3  11   2      434.83      430.95     18.69 o 
  -2  11   2     1693.67     1644.28     44.52 o 
  -1  11   2        5.99       -1.20      4.96 o 
   0  11   2       21.29       15.98      6.32 o 
   1  11   2       13.94       10.26      5.80 o 
   2  11   2       12.35       17.56      5.96 o 
   3  11   2       46.22       41.81      7.58 o 
   4  11   2       33.01       30.16      8.61 o 
   5  11   2        0.19       -0.32      6.37 o 
   6  11   2        0.72        9.93      7.24 o 
   7  11   2       26.02       38.34      9.77 o 
   8  11   2       51.50       33.84     20.91 o 
   9  11   2        5.24       15.44      8.19 o 
  10  11   2      105.77       98.22     33.14 o 
  11  11   2        7.56       22.07     10.35 o 
 -11  12   2       28.54       53.77     13.87 o 
 -10  12   2       52.59       70.10     14.74 o 
  -9  12   2        3.13       -3.69      7.42 o 
  -8  12   2        0.82       -4.30      6.95 o 
  -7  12   2      261.07      229.76     19.79 o 
  -6  12   2        1.52        0.51      6.47 o 
  -5  12   2        1.37        1.91      6.20 o 
  -4  12   2        2.46        3.25      6.02 o 
  -3  12   2        2.36        7.96      6.26 o 
  -2  12   2        3.21        4.84      5.76 o 
  -1  12   2      584.09      562.18     26.44 o 
   0  12   2        3.19       16.07      8.80 o 
   1  12   2       49.47       48.80      8.21 o 
   2  12   2       54.23       56.96     10.09 o 
   3  12   2      100.61       99.82     10.35 o 
   4  12   2       22.31       25.46      8.86 o 
   5  12   2      142.84      126.90     27.99 o 
   6  12   2        0.75        1.29      7.28 o 
   7  12   2        0.26        2.91      7.04 o 
   8  12   2        6.27        4.54     10.94 o 
   9  12   2      104.63       85.68     14.33 o 
  10  12   2        3.13        4.15     12.55 o 
 -10  13   2       28.92       21.52     10.63 o 
  -9  13   2       65.22       85.13     29.28 o 
  -8  13   2       79.71       58.75     12.46 o 
  -7  13   2        0.69        2.13      9.33 o 
  -6  13   2        9.24       14.66      8.34 o 
  -5  13   2      257.38      294.12     18.06 o 
  -4  13   2       18.02       23.75     10.30 o 
  -3  13   2        0.68        1.06      6.23 o 
  -2  13   2       19.07       13.72      6.74 o 
  -1  13   2       65.95       49.82     32.82 o 
   0  13   2      344.37      393.48     24.34 o 
   1  13   2      809.04      715.15     32.75 o 
   2  13   2       47.07       60.61      9.82 o 
   3  13   2       14.86       22.55      9.07 o 
   4  13   2       12.76        3.57      7.42 o 
   5  13   2      324.93      298.74     21.88 o 
   6  13   2        5.36        0.61      7.70 o 
   7  13   2       21.16       27.61      9.73 o 
   8  13   2       39.81       31.19     10.51 o 
   9  13   2       11.13       28.83     10.69 o 
  10  13   2        1.72       21.13     10.69 o 
  -9  14   2        0.08       13.51     10.47 o 
  -8  14   2       12.44       29.24     11.35 o 
  -7  14   2       63.93       98.06     15.91 o 
  -6  14   2       82.57       57.72     13.19 o 
  -5  14   2        6.74        3.51      9.64 o 
  -4  14   2       61.29       59.19     10.32 o 
  -3  14   2        2.58        9.57      6.74 o 
  -2  14   2        1.76       12.04      9.73 o 
  -1  14   2      252.27      262.43     20.93 o 
   0  14   2      125.17      118.94     15.69 o 
   1  14   2      490.02      512.53     27.76 o 
   2  14   2      255.58      264.47     29.60 o 
   3  14   2       51.06       57.37     24.13 o 
   4  14   2       28.81        9.36      8.79 o 
   5  14   2        0.29       -2.57      7.95 o 
   6  14   2        4.41       16.41      9.10 o 
   7  14   2       84.73       86.62     14.78 o 
   8  14   2        8.63       15.82     11.58 o 
  -8  15   2       51.72       45.07     12.96 o 
  -7  15   2        0.78       15.31      9.98 o 
  -6  15   2       13.62       22.77     10.44 o 
  -5  15   2      187.70      149.56     17.76 o 
  -4  15   2        0.00        1.91      9.25 o 
  -3  15   2      138.90      130.93     17.51 o 
  -2  15   2       94.34       88.32     17.70 o 
  -1  15   2       19.34        9.23     12.23 o 
   0  15   2      187.02      231.86     21.39 o 
   1  15   2        8.58       23.17     14.16 o 
   2  15   2       15.72       23.17     14.80 o 
   3  15   2       10.62       22.52     15.44 o 
   4  15   2       19.98       22.64      9.89 o 
   5  15   2      222.47      179.29     25.10 o 
   6  15   2        7.71       25.67     10.05 o 
   7  15   2       51.20       54.82     12.96 o 
  -6  16   2       17.65       16.73     11.38 o 
  -5  16   2       12.60       31.48     11.27 o 
  -4  16   2        0.11        7.08     15.44 o 
  -3  16   2       49.89       94.59     23.81 o 
  -2  16   2       32.32       25.64     11.80 o 
  -1  16   2       17.77       37.95     13.10 o 
   0  16   2        0.13      -10.94     12.23 o 
   1  16   2        0.27       10.94     13.51 o 
   2  16   2      346.44      340.40     35.39 o 
   3  16   2        8.42       35.39     16.73 o 
   4  16   2       37.73       46.97     18.66 o 
   5  16   2        9.37       32.82     15.44 o 
   6  16   2        7.72       15.12     10.92 o 
  -4  17   2       22.88       46.33     21.23 o 
  -3  17   2      153.59      216.21     33.46 o 
  -1  17   2        2.35       14.16     16.09 o 
   0  17   2        6.27       34.75     17.37 o 
   1  17   2       40.36       39.25     17.37 o 
   2  17   2       19.21       39.90     18.02 o 
   3  17   2        1.35       39.25     18.66 o 
 -15   1   3       16.31        2.57     12.29 o 
 -14   1   3       36.28       19.91     12.82 o 
 -13   1   3        0.04       -6.96      9.52 o 
 -12   1   3       69.83       53.26     15.77 o 
 -11   1   3       70.77       59.05     12.91 o 
 -10   1   3       66.89       76.44      9.21 o 
  -9   1   3       31.65       30.53      6.26 o 
  -8   1   3       70.28       87.82      6.64 o 
  -7   1   3      208.44      195.60      9.13 o 
  -6   1   3       33.00       44.35      4.60 o 
  -5   1   3     1024.20     1064.46     24.39 o 
  -4   1   3       89.18      110.76      6.14 o 
  -3   1   3     1897.27     1854.65     37.67 o 
  -2   1   3      113.86      116.02      7.28 o 
  -1   1   3        0.49        0.61      2.33 o 
   0   1   3      953.61      971.37     44.72 o 
   1   1   3       96.77       84.34     15.31 o 
   2   1   3      403.78      348.63     11.95 o 
   3   1   3      722.59      683.19     16.04 o 
   4   1   3      306.43      333.53     10.03 o 
   5   1   3    11366.22    12099.24    215.55 o 
   6   1   3       54.60       54.78      5.21 o 
   7   1   3      321.49      329.39     18.18 o 
   8   1   3       45.57       44.07      6.80 o 
   9   1   3      626.49      595.50     25.71 o 
  10   1   3        4.85        2.57      5.92 o 
  11   1   3       32.55       23.92      7.95 o 
  12   1   3       29.18       19.14     14.48 o 
  13   1   3        2.97        5.35      7.24 o 
  14   1   3        0.06       13.58      9.33 o 
 -15   2   3       21.90       43.05     16.15 o 
 -14   2   3       11.00       17.54     12.26 o 
 -13   2   3      145.03      166.12     21.37 o 
 -12   2   3       54.69       42.98     12.64 o 
 -11   2   3      127.30      144.75     12.93 o 
 -10   2   3     1341.37     1389.76     40.88 o 
  -9   2   3       45.16       53.47      7.94 o 
  -8   2   3      137.85      158.72     13.60 o 
  -7   2   3     1464.48     1525.82     40.81 o 
  -6   2   3      676.11      626.28     16.70 o 
  -5   2   3      429.18      400.62     12.45 o 
  -4   2   3      942.71      975.03     22.42 o 
  -3   2   3      813.15      883.78     24.84 o 
  -2   2   3     5065.02     4905.31    106.05 o 
  -1   2   3     1124.32     1148.41     24.82 o 
   0   2   3      176.18      172.25      8.44 o 
   1   2   3      635.28      648.51     17.49 o 
   2   2   3       78.60       86.59      6.30 o 
   3   2   3     3002.10     3078.34     85.22 o 
   4   2   3        0.21        2.51      2.01 o 
   5   2   3      632.24      686.25     16.96 o 
   6   2   3      215.95      216.21     16.08 o 
   7   2   3      310.15      321.05     18.19 o 
   8   2   3      209.70      199.61     20.35 o 
   9   2   3        5.57        2.87      5.17 o 
  10   2   3        1.47       -0.54      7.08 o 
  11   2   3       41.32       41.44      9.25 o 
  12   2   3       11.83       19.22      8.15 o 
  13   2   3        9.85       -5.47      7.28 o 
  14   2   3        0.04        3.86     11.58 o 
 -15   3   3       11.78       11.41     18.02 o 
 -14   3   3        5.68       -0.47     11.44 o 
 -13   3   3        2.25        6.18      9.77 o 
 -12   3   3        0.13        6.40      6.48 o 
 -11   3   3      323.50      312.08     18.37 o 
 -10   3   3        1.04        1.17      5.09 o 
  -9   3   3      224.96      188.37     20.21 o 
  -8   3   3       42.29       47.80      7.56 o 
  -7   3   3       10.90        3.70      4.05 o 
  -6   3   3      169.63      157.30     10.45 o 
  -5   3   3     1332.61     1501.28     39.24 o 
  -4   3   3      519.67      604.31     19.73 o 
  -3   3   3     3011.82     2984.79     68.29 o 
  -2   3   3      168.97      144.27      6.18 o 
  -1   3   3     1071.79     1066.76     23.23 o 
   0   3   3     3806.96     3761.53     70.36 o 
   1   3   3       16.22       21.90      3.00 o 
   2   3   3      476.61      429.89     17.22 o 
   3   3   3      123.68      128.98     14.16 o 
   4   3   3       81.27       95.21      8.41 o 
   5   3   3      513.39      524.90     20.52 o 
   6   3   3        6.16        9.19      4.14 o 
   7   3   3       31.72       37.20      5.92 o 
   8   3   3      408.83      481.14     38.93 o 
   9   3   3        1.92        6.61      5.17 o 
  10   3   3      150.65      160.12     11.90 o 
  11   3   3        3.68        0.51      6.32 o 
  12   3   3        0.82        0.86      6.78 o 
  13   3   3        7.94        8.37     11.58 o 
  14   3   3        7.53       -4.50     10.94 o 
 -15   4   3        6.05       15.16     12.98 o 
 -14   4   3        9.63       24.53     12.51 o 
 -13   4   3       63.88       56.27     10.97 o 
 -12   4   3        2.23        0.62      6.68 o 
 -11   4   3        3.11        7.31      6.43 o 
 -10   4   3       26.35       18.94      8.73 o 
  -9   4   3        9.59       12.11      7.61 o 
  -8   4   3      124.86       93.58      9.66 o 
  -7   4   3       61.56       61.40      7.95 o 
  -6   4   3       27.68       27.86      6.06 o 
  -5   4   3      929.70      961.05     38.00 o 
  -4   4   3        3.77       -2.18      2.93 o 
  -3   4   3     2287.73     2399.46     47.23 o 
  -2   4   3     2177.64     2175.05     42.88 o 
  -1   4   3        1.44        1.56      2.00 o 
   0   4   3     2903.81     2967.99     56.73 o 
   1   4   3       79.93       88.89      5.11 o 
   2   4   3      136.25      139.75      9.59 o 
   3   4   3      926.20      910.60     29.94 o 
   4   4   3        0.71       -5.31      3.54 o 
   5   4   3       16.01       11.97      4.49 o 
   6   4   3      481.13      511.74     35.84 o 
   7   4   3        0.26       -2.85      3.76 o 
   8   4   3       69.06       67.40      7.80 o 
   9   4   3       11.85       10.12      6.94 o 
  10   4   3       79.48       85.69     11.50 o 
  11   4   3       33.98       21.08      7.62 o 
  12   4   3        3.22       12.23     11.58 o 
  13   4   3       10.68       18.66     12.87 o 
  14   4   3       12.34        3.22     12.87 o 
 -14   5   3        3.28       -7.60     11.14 o 
 -13   5   3       13.14        9.55      7.85 o 
 -12   5   3       37.16       37.04      8.74 o 
 -11   5   3       30.47       24.00      8.13 o 
 -10   5   3      166.67      157.62     16.22 o 
  -9   5   3      133.23      122.86     15.00 o 
  -8   5   3       40.65       45.20     11.56 o 
  -7   5   3      407.06      462.16     21.72 o 
  -6   5   3      411.78      387.94     18.18 o 
  -5   5   3     1604.90     1576.37     42.11 o 
  -4   5   3       48.75       55.19      6.93 o 
  -3   5   3       99.07      121.40      5.44 o 
  -2   5   3      336.20      362.30     10.48 o 
  -1   5   3     6043.97     6273.15    114.43 o 
   0   5   3     2733.16     2715.16     52.66 o 
   1   5   3      401.78      390.20     11.00 o 
   2   5   3      163.47      184.00     11.07 o 
   3   5   3      693.15      721.02     25.37 o 
   4   5   3      534.04      578.24     21.98 o 
   5   5   3      158.37      166.62     13.19 o 
   6   5   3      511.26      477.65     17.08 o 
   7   5   3        2.17       13.84      5.54 o 
   8   5   3      793.86      815.03     25.73 o 
   9   5   3       43.62       56.83      8.05 o 
  10   5   3        5.66        6.89      5.76 o 
  11   5   3        5.29       10.86      7.70 o 
  12   5   3        8.90        3.86     10.30 o 
  13   5   3       23.20       35.39     15.44 o 
 -14   6   3        0.22        6.89     10.51 o 
 -13   6   3        6.99        5.07      8.19 o 
 -12   6   3        3.80       -0.14      6.60 o 
 -11   6   3       19.53       47.70      9.56 o 
 -10   6   3        0.96        6.82      6.41 o 
  -9   6   3       30.29       32.41      7.83 o 
  -8   6   3       92.80       90.72     10.40 o 
  -7   6   3      158.90      166.55     17.77 o 
  -6   6   3       14.37       15.52      5.58 o 
  -5   6   3      131.58      121.78     12.78 o 
  -4   6   3       45.48       51.03      8.15 o 
  -3   6   3        0.00        1.10      3.59 o 
  -2   6   3        3.06        5.02      2.42 o 
  -1   6   3     1186.29     1339.02     28.90 o 
   0   6   3       85.09       82.07      5.76 o 
   1   6   3     1352.00     1399.70     29.79 o 
   2   6   3      116.72      104.62      8.93 o 
   3   6   3      963.26     1100.40     35.73 o 
   4   6   3        2.36        5.88      4.83 o 
   5   6   3       39.54       41.06      7.24 o 
   6   6   3        7.75       24.78     19.19 o 
   7   6   3      571.59      532.89     19.18 o 
   8   6   3       74.14       75.24      8.42 o 
   9   6   3       33.32       23.55      6.67 o 
  10   6   3        2.96        5.41     11.58 o 
  11   6   3       74.74       45.12     10.67 o 
  12   6   3        3.15        8.24     24.77 o 
  13   6   3        5.40       19.30     14.16 o 
 -14   7   3        3.53       16.09     10.81 o 
 -13   7   3        0.34       12.46      9.89 o 
 -12   7   3        0.35        1.08      7.18 o 
 -11   7   3        0.24        3.07      6.70 o 
 -10   7   3        0.00        1.25      6.48 o 
  -9   7   3        0.10       -7.90      5.27 o 
  -8   7   3      296.26      306.46     45.84 o 
  -7   7   3       32.91       19.74      6.85 o 
  -6   7   3      248.82      245.84     14.70 o 
  -5   7   3      200.28      207.54     13.10 o 
  -4   7   3      227.78      255.31     15.51 o 
  -3   7   3        1.88       -1.74      3.84 o 
  -2   7   3       35.47       46.53      4.46 o 
  -1   7   3      133.16      132.49      9.77 o 
   0   7   3       43.30       38.78      4.15 o 
   1   7   3       31.31       36.95      4.05 o 
   2   7   3        4.97        9.01      3.95 o 
   3   7   3        0.05       -1.80     10.30 o 
   4   7   3       80.91       79.21      8.96 o 
   5   7   3       44.56       41.37     11.58 o 
   6   7   3        3.58        1.26      7.40 o 
   7   7   3        4.77       -0.57      4.44 o 
   8   7   3       23.49       17.24      5.92 o 
   9   7   3        1.25       -1.46      7.40 o 
  10   7   3        0.03        0.71      6.03 o 
  11   7   3        0.74        4.54      7.95 o 
  12   7   3        0.85        4.05     10.23 o 
  13   7   3        9.43        9.29     16.41 o 
 -13   8   3        6.85       10.62     20.59 o 
 -12   8   3        8.93        9.31      8.23 o 
 -11   8   3       10.48        2.00      9.39 o 
 -10   8   3        5.14       14.44      7.95 o 
  -9   8   3      145.28      157.58     35.07 o 
  -8   8   3      237.05      237.56     16.50 o 
  -7   8   3        1.45        7.66     18.34 o 
  -6   8   3      482.38      357.86     17.41 o 
  -5   8   3      122.17      110.50     10.48 o 
  -4   8   3      888.32      911.31     29.04 o 
  -3   8   3      814.89      849.45     32.01 o 
  -2   8   3        1.40       -2.23      3.95 o 
  -1   8   3        7.59        5.50      3.12 o 
   0   8   3      536.16      585.34     19.90 o 
   1   8   3      635.98      661.53     29.26 o 
   2   8   3       61.93       69.41      7.41 o 
   3   8   3      208.52      224.40     13.69 o 
   4   8   3        3.02       -1.02      4.76 o 
   5   8   3       24.89       14.25      6.49 o 
   6   8   3       47.26       29.75      9.01 o 
   7   8   3      172.17      172.63     19.46 o 
   8   8   3        5.89        1.61      5.92 o 
   9   8   3        0.01       -1.29      6.59 o 
  10   8   3        0.40      -12.23     11.58 o 
  11   8   3        8.78        9.12      8.86 o 
  12   8   3        7.42        8.75     15.44 o 
 -13   9   3        2.59        8.28     16.41 o 
 -12   9   3       53.93       64.19     18.66 o 
 -11   9   3       14.93       23.81     12.74 o 
 -10   9   3       20.61       15.15     14.18 o 
  -9   9   3        4.53        6.76      8.19 o 
  -8   9   3      313.64      297.31     18.05 o 
  -7   9   3        0.49        1.69      5.77 o 
  -6   9   3      240.30      239.87     15.37 o 
  -5   9   3     1407.06     1366.15     40.06 o 
  -4   9   3      202.12      194.99     13.23 o 
  -3   9   3       28.31       29.14      6.88 o 
  -2   9   3      265.24      256.85     17.27 o 
  -1   9   3      236.89      272.03     15.36 o 
   0   9   3      688.50      673.69     30.78 o 
   1   9   3      252.09      264.33     13.25 o 
   2   9   3      278.91      300.81     14.27 o 
   3   9   3      315.29      297.80     34.43 o 
   4   9   3       61.89       82.32     10.47 o 
   5   9   3      106.10      126.63     12.64 o 
   6   9   3      109.12      111.01     12.46 o 
   7   9   3       17.71       17.78     18.34 o 
   8   9   3       68.18       96.03     13.17 o 
   9   9   3        0.04        3.26     12.55 o 
  10   9   3        0.00        0.64      7.50 o 
  11   9   3        0.41       -0.90      8.41 o 
  12   9   3       82.58       66.09     13.87 o 
 -12  10   3       17.65       19.90     12.51 o 
 -11  10   3        1.31        6.18      9.01 o 
 -10  10   3       30.20       33.69      9.72 o 
  -9  10   3       12.23       26.81     11.17 o 
  -8  10   3       40.36       53.48      9.99 o 
  -7  10   3       36.28       57.32      9.87 o 
  -6  10   3      281.93      296.67     29.27 o 
  -5  10   3      407.95      375.25     21.06 o 
  -4  10   3       27.61       25.36      7.30 o 
  -3  10   3      226.02      187.94     14.27 o 
  -2  10   3      395.37      361.98     17.29 o 
  -1  10   3      223.19      208.50     13.00 o 
   0  10   3      599.75      655.96     30.69 o 
   1  10   3      709.38      731.46     24.24 o 
   2  10   3       20.64       10.05      5.51 o 
   3  10   3      606.46      637.99     26.73 o 
   4  10   3        2.28        5.03     11.90 o 
   5  10   3        0.62        2.94      6.18 o 
   6  10   3       92.15      113.36     16.41 o 
   7  10   3       33.77       44.20     23.17 o 
   8  10   3      129.80      118.92     14.11 o 
   9  10   3       22.22       19.51      9.32 o 
  10  10   3       48.05       56.53     12.00 o 
  11  10   3       63.10       48.95     12.64 o 
 -12  11   3       14.56       16.13     11.09 o 
 -11  11   3       53.50       30.19     12.51 o 
 -10  11   3        0.02       17.84      9.89 o 
  -9  11   3       22.30       20.35      9.01 o 
  -8  11   3       35.24       63.84     20.20 o 
  -7  11   3       32.42       30.64      8.54 o 
  -6  11   3       29.66       27.72     10.76 o 
  -5  11   3       20.80       15.12      6.83 o 
  -4  11   3        4.96       -1.57      5.96 o 
  -3  11   3      388.26      393.14     28.82 o 
  -2  11   3       71.45       92.08     10.21 o 
  -1  11   3      257.83      348.49     23.81 o 
   0  11   3      287.06      273.89     20.93 o 
   1  11   3       54.08       48.37      8.35 o 
   2  11   3     1849.80     1903.39     49.67 o 
   3  11   3       48.20       31.70      8.66 o 
   4  11   3       20.82       26.32      8.61 o 
   5  11   3      442.63      464.37     23.63 o 
   6  11   3        0.31        4.52      7.50 o 
   7  11   3       15.64        6.21      7.95 o 
   8  11   3      275.87      271.67     20.34 o 
   9  11   3        1.05        9.33      8.50 o 
  10  11   3       10.15       27.52     10.63 o 
 -11  12   3       21.15       31.85     12.82 o 
 -10  12   3       66.65       88.31     16.95 o 
  -9  12   3        3.91        5.60      9.07 o 
  -8  12   3       54.85       50.85     10.76 o 
  -7  12   3       32.63       31.61      8.67 o 
  -6  12   3      133.51      148.24     14.48 o 
  -5  12   3      123.85      144.84     13.97 o 
  -4  12   3      336.16      350.71     18.85 o 
  -3  12   3       23.10       37.13     10.27 o 
  -2  12   3      707.21      747.87     64.99 o 
  -1  12   3       45.75       61.07     12.72 o 
   0  12   3      333.21      310.17     22.95 o 
   1  12   3      204.73      213.73     19.55 o 
   2  12   3       36.10       10.87      6.91 o 
   3  12   3      247.13      322.82     57.27 o 
   4  12   3       46.55       30.30      9.89 o 
   5  12   3        1.33        1.19      7.24 o 
   6  12   3        1.40        0.17     10.94 o 
   7  12   3       18.43       21.23      9.56 o 
   8  12   3       72.26       82.68     14.02 o 
   9  12   3        0.44        6.31      8.34 o 
  10  12   3        5.76        2.78      9.07 o 
 -10  13   3        1.03        1.06     18.98 o 
  -9  13   3       47.37       46.09     13.37 o 
  -8  13   3      148.53      171.40     20.00 o 
  -7  13   3        0.14        8.64      7.95 o 
  -6  13   3       27.83       29.47      9.00 o 
  -5  13   3       14.01       14.09      7.41 o 
  -4  13   3       95.92       89.85     12.34 o 
  -3  13   3      145.01      178.97     29.60 o 
  -2  13   3        4.81       -9.82      8.45 o 
  -1  13   3        3.65       -8.64      8.61 o 
   0  13   3       84.19       71.84     14.33 o 
   1  13   3        4.19       12.69      9.52 o 
   2  13   3        0.12       18.45      9.52 o 
   3  13   3       31.58       20.80      9.77 o 
   4  13   3       14.75       14.49     12.23 o 
   5  13   3      115.94      113.59     22.20 o 
   6  13   3        2.77       13.11     13.83 o 
   7  13   3        4.81        0.38     15.12 o 
   8  13   3        1.40        4.41      8.66 o 
   9  13   3        0.10        7.60      9.43 o 
  -9  14   3       37.34       22.84     18.98 o 
  -8  14   3        1.62       16.76     10.69 o 
  -7  14   3       33.12       26.69     11.54 o 
  -6  14   3       33.49       46.18     16.19 o 
  -5  14   3       12.17        1.81      7.52 o 
  -4  14   3       62.22       53.46     14.33 o 
  -3  14   3        0.71       -1.05      9.12 o 
  -2  14   3        0.43        2.88     10.30 o 
  -1  14   3       33.09       50.81     13.56 o 
   0  14   3       99.55       59.63     18.02 o 
   1  14   3        0.93       -8.04      9.10 o 
   2  14   3        2.83       -8.33      8.34 o 
   3  14   3        4.21       23.81     14.16 o 
   4  14   3      100.00      101.85     15.44 o 
   5  14   3        5.80       16.73      9.10 o 
   6  14   3        7.10       11.50      9.97 o 
   7  14   3        4.10       12.31      9.98 o 
   8  14   3        3.53       21.78     10.89 o 
  -8  15   3       65.93      107.65     28.96 o 
  -7  15   3        3.23        8.04     10.92 o 
  -6  15   3       15.89       27.37     11.80 o 
  -5  15   3       25.48       27.11     24.45 o 
  -4  15   3       37.41       50.72     19.95 o 
  -3  15   3       10.78       19.21     25.10 o 
  -2  15   3       30.54       38.07     12.91 o 
  -1  15   3       17.71       29.24     12.55 o 
   0  15   3        1.66        8.92     15.44 o 
   1  15   3       78.51       81.92     16.15 o 
   2  15   3       50.34       44.40     18.02 o 
   3  15   3       16.72       41.83     18.02 o 
   4  15   3       49.06       59.84     19.30 o 
   5  15   3        1.15       14.80     14.16 o 
   6  15   3       19.68       30.43     11.54 o 
  -6  16   3      114.75      160.87     29.60 o 
  -5  16   3       24.08        9.01     15.44 o 
  -4  16   3        0.05       14.39     12.91 o 
  -3  16   3        1.20        8.50     12.18 o 
  -2  16   3      243.85      216.13     39.57 o 
  -1  16   3        0.39       -3.89     11.35 o 
   0  16   3       11.91       13.33     30.89 o 
   1  16   3       38.94       55.98     19.95 o 
   2  16   3        2.59       -3.86     13.51 o 
   3  16   3       62.16       83.01     22.52 o 
   4  16   3       13.30       31.53     16.73 o 
   5  16   3        0.87       12.23     13.51 o 
  -3  17   3       15.91        1.36     12.18 o 
  -2  17   3        0.06       15.73     13.17 o 
  -1  17   3        0.66        6.43     16.09 o 
   0  17   3       52.02       33.46     18.02 o 
   1  17   3        6.64       18.66     15.44 o 
 -15   0   4        0.25       19.30     19.95 o 
 -14   0   4        1.50        8.37     16.73 o 
 -13   0   4       26.20       28.31     18.66 o 
 -12   0   4      138.58      156.37     28.31 o 
 -11   0   4      258.50      296.00     34.75 o 
 -10   0   4        0.29        2.57      9.65 o 
  -9   0   4      529.13      502.56     39.25 o 
  -8   0   4      203.99      163.60     34.10 o 
  -7   0   4        0.89        1.61      4.83 o 
  -6   0   4       43.13       37.32      6.78 o 
  -5   0   4     1969.14     1946.58     58.54 o 
  -4   0   4     1212.47     1301.17     42.05 o 
  -3   0   4      623.57      608.54     23.81 o 
  -2   0   4      582.16      648.63     36.04 o 
  -1   0   4      582.32      534.73     30.89 o 
   1   0   4       25.88       52.77      9.65 o 
   2   0   4        2.03        6.71      4.76 o 
   3   0   4     4537.54     4585.53    121.03 o 
   4   0   4     1477.56     1612.84     48.13 o 
   5   0   4      464.33      479.81     19.94 o 
   6   0   4      475.31      462.02     30.89 o 
   7   0   4        0.61       -1.29      7.72 o 
   8   0   4     3873.48     4124.73    161.51 o 
   9   0   4        4.90       -3.22      9.65 o 
  10   0   4      147.66      175.03     23.17 o 
  11   0   4       12.57        1.93     10.30 o 
  12   0   4      161.90      135.77     21.88 o 
  13   0   4        0.18        6.43     12.23 o 
 -15   1   4        8.37      -13.85     11.54 o 
 -14   1   4        2.03       -3.87     10.63 o 
 -13   1   4        9.84        4.79     10.23 o 
 -12   1   4       52.95       82.12     16.36 o 
 -11   1   4      264.75      219.86     21.39 o 
 -10   1   4      253.77      281.67     24.13 o 
  -9   1   4      229.94      277.72     27.09 o 
  -8   1   4      130.39      150.34     11.53 o 
  -7   1   4      128.90      136.81      9.64 o 
  -6   1   4      563.19      533.40     16.09 o 
  -5   1   4       57.62       50.14      5.94 o 
  -4   1   4      832.34      868.73     21.85 o 
  -3   1   4      189.21      243.75     15.50 o 
  -2   1   4       52.29       63.82      6.63 o 
  -1   1   4     1417.49     1447.62     45.47 o 
   0   1   4      647.81      711.69     35.39 o 
   1   1   4     1498.44     1446.66     35.28 o 
   2   1   4       41.14       44.18      5.21 o 
   3   1   4      265.93      314.20     12.07 o 
   4   1   4      302.34      333.78     14.90 o 
   5   1   4       13.88       15.46      5.01 o 
   6   1   4      117.09      114.07      8.95 o 
   7   1   4      312.91      320.84     19.33 o 
   8   1   4      217.99      264.49     22.20 o 
   9   1   4       81.81       78.95     15.77 o 
  10   1   4        0.42       -5.59      6.59 o 
  11   1   4        2.07        5.98      8.41 o 
  12   1   4        2.46        2.07      8.15 o 
  13   1   4        0.16       -7.76      7.70 o 
 -15   2   4        2.14       -9.07     11.27 o 
 -14   2   4        1.74        6.00     11.35 o 
 -13   2   4        1.95       11.70     11.90 o 
 -12   2   4        6.07       16.18     10.30 o 
 -11   2   4        2.34       -1.93      7.70 o 
 -10   2   4       10.98       17.15      6.60 o 
  -9   2   4       35.03       46.00      8.27 o 
  -8   2   4     1177.03     1198.91     35.92 o 
  -7   2   4      136.18      129.59     10.41 o 
  -6   2   4       95.63       85.53     13.00 o 
  -5   2   4       19.65       22.54      4.08 o 
  -4   2   4      119.36      134.91      9.61 o 
  -3   2   4       66.58       37.40      6.20 o 
  -2   2   4     3222.98     3259.77     74.63 o 
  -1   2   4      418.36      405.39     24.45 o 
   0   2   4      972.23      929.98     29.80 o 
   1   2   4       53.71       47.04      9.01 o 
   2   2   4      405.16      376.39     15.48 o 
   3   2   4      457.50      466.62     14.58 o 
   4   2   4        0.23        0.45      3.92 o 
   5   2   4       24.39       27.32     10.08 o 
   6   2   4      192.86      232.32     13.50 o 
   7   2   4       11.28       17.92      6.02 o 
   8   2   4      463.65      459.16     23.43 o 
   9   2   4       41.71       58.73     10.89 o 
  10   2   4        4.97        8.93      7.70 o 
  11   2   4       79.49       45.38     15.12 o 
  12   2   4        1.70       -9.89      7.24 o 
  13   2   4        2.75       -0.29      8.15 o 
 -15   3   4        0.19       -3.90     11.80 o 
 -14   3   4        2.47       -7.15     10.69 o 
 -13   3   4       16.47       14.11     13.19 o 
 -12   3   4       40.34       36.42     20.59 o 
 -11   3   4       55.34       33.93      8.85 o 
 -10   3   4      370.03      409.87     24.24 o 
  -9   3   4       28.99       29.98      7.66 o 
  -8   3   4      347.86      372.72     17.98 o 
  -7   3   4     1188.06     1086.18     33.38 o 
  -6   3   4      211.25      181.90     20.73 o 
  -5   3   4      225.83      225.61     16.47 o 
  -4   3   4     2136.16     2229.61     55.35 o 
  -3   3   4     1098.16     1079.18     30.75 o 
  -2   3   4      481.33      532.25     14.95 o 
  -1   3   4       54.57       52.67      4.90 o 
   0   3   4      179.85      188.15      8.95 o 
   1   3   4      134.24      120.88      7.46 o 
   2   3   4       45.01       46.38      5.47 o 
   3   3   4      142.14      147.48     25.42 o 
   4   3   4       20.92       13.19      5.46 o 
   5   3   4       84.65       75.47      7.66 o 
   6   3   4       25.36       32.33      5.92 o 
   7   3   4       35.84       35.32      6.72 o 
   8   3   4       33.72       25.03     10.63 o 
   9   3   4       48.53       58.37     14.16 o 
  10   3   4       10.96        8.27      7.95 o 
  11   3   4       28.85       35.05     10.23 o 
  12   3   4        0.26        4.07      8.41 o 
  13   3   4        5.42       -3.91      8.41 o 
 -14   4   4       10.67       22.57     13.28 o 
 -13   4   4        2.04       -0.18     10.51 o 
 -12   4   4      139.07      124.59     19.33 o 
 -11   4   4        3.14       -0.87     11.58 o 
 -10   4   4       11.69       17.78      7.63 o 
  -9   4   4       77.21       94.72     11.08 o 
  -8   4   4      141.21      144.70     12.16 o 
  -7   4   4        1.17        3.31      4.67 o 
  -6   4   4       81.10       73.08     14.34 o 
  -5   4   4        0.72        3.93      4.14 o 
  -4   4   4      299.23      321.52     10.96 o 
  -3   4   4        2.21       -0.11      2.51 o 
  -2   4   4      214.71      259.97     14.86 o 
  -1   4   4       82.17      101.68      8.73 o 
   0   4   4     1452.78     1417.77     30.93 o 
   1   4   4        0.31       -1.01      2.74 o 
   2   4   4     1191.09     1233.36     39.39 o 
   3   4   4       41.49       45.37      7.58 o 
   4   4   4       68.32       56.52      8.15 o 
   5   4   4       15.46       14.97      5.01 o 
   6   4   4       74.49       84.68      8.59 o 
   7   4   4       24.57       21.06      5.66 o 
   8   4   4      148.43      140.67     10.94 o 
   9   4   4       19.81       15.50      9.24 o 
  10   4   4        1.29        0.42      7.70 o 
  11   4   4        1.88        5.09      8.15 o 
  12   4   4        0.16       11.15     18.02 o 
  13   4   4        7.96       20.59     15.44 o 
 -14   5   4        2.07       -7.80     10.89 o 
 -13   5   4        0.41        8.69     10.47 o 
 -12   5   4       31.37       34.27     10.13 o 
 -11   5   4       24.97       18.71      8.19 o 
 -10   5   4        1.08        1.01      6.18 o 
  -9   5   4        7.32        0.04      5.66 o 
  -8   5   4       87.22       95.03     10.94 o 
  -7   5   4        3.67       -3.32      4.26 o 
  -6   5   4      247.17      249.28     14.70 o 
  -5   5   4       16.50        9.70      4.70 o 
  -4   5   4      469.34      462.59     27.74 o 
  -3   5   4      223.09      202.13     15.32 o 
  -2   5   4        8.37       15.67      3.33 o 
  -1   5   4      242.61      292.23     14.79 o 
   0   5   4      662.43      729.65     18.64 o 
   1   5   4      286.24      307.34     15.30 o 
   2   5   4        2.15        3.55      4.54 o 
   3   5   4       18.16       10.56      5.83 o 
   4   5   4        7.40        7.86      5.40 o 
   5   5   4       61.06       59.51     13.83 o 
   6   5   4      129.52      143.03     10.50 o 
   7   5   4        4.56        0.73      5.04 o 
   8   5   4        7.08       13.10      5.55 o 
   9   5   4        8.80       22.72      6.98 o 
  10   5   4       15.51        8.66      7.50 o 
  11   5   4        1.46       11.67      9.33 o 
  12   5   4        5.79      -11.58      9.01 o 
  13   5   4       24.89       24.45     15.44 o 
 -14   6   4        2.61        4.93     12.06 o 
 -13   6   4        0.03       17.36      8.97 o 
 -12   6   4        5.60        4.30      8.12 o 
 -11   6   4       70.61       79.89     12.11 o 
 -10   6   4       81.71      113.07     14.30 o 
  -9   6   4       50.79       38.91      8.97 o 
  -8   6   4       64.31       71.23     10.30 o 
  -7   6   4      757.58      787.76     28.25 o 
  -6   6   4      264.13      276.38     15.94 o 
  -5   6   4       54.67       60.36      8.52 o 
  -4   6   4       20.22       26.52      6.30 o 
  -3   6   4      681.96      720.45     24.34 o 
  -2   6   4      937.30      977.00     28.89 o 
  -1   6   4        0.94        6.71      3.06 o 
   0   6   4      190.68      186.82      8.82 o 
   1   6   4     1058.77     1058.12     34.33 o 
   2   6   4     1162.53     1291.86     41.50 o 
   3   6   4      397.97      416.27     34.10 o 
   4   6   4       50.41       57.11     22.52 o 
   5   6   4      483.72      527.62     43.76 o 
   6   6   4      265.28      291.41     25.46 o 
   7   6   4        0.78        9.04      5.35 o 
   8   6   4       29.05       29.74      6.91 o 
   9   6   4       14.98       13.69      6.93 o 
  10   6   4        0.00       -0.43      5.81 o 
  11   6   4       84.84       92.02     19.30 o 
  12   6   4        4.48        9.65     13.51 o 
 -13   7   4        0.65        4.69      9.08 o 
 -12   7   4       13.46        8.63      8.89 o 
 -11   7   4       18.87       19.36      8.41 o 
 -10   7   4       36.10       40.27      9.95 o 
  -9   7   4       14.21        8.53      7.20 o 
  -8   7   4       85.95       83.92     11.30 o 
  -7   7   4        0.36       -3.86      6.52 o 
  -6   7   4        8.90        2.20      7.72 o 
  -5   7   4      119.73      107.91     10.90 o 
  -4   7   4      166.94      150.13     24.52 o 
  -3   7   4      729.04      687.21     24.72 o 
  -2   7   4       81.51       83.86     10.42 o 
  -1   7   4       28.90       28.75      6.59 o 
   0   7   4       19.49       36.98      5.66 o 
   1   7   4       10.04       12.52      4.58 o 
   2   7   4     1782.97     1887.50    110.36 o 
   3   7   4       79.65       75.50      9.26 o 
   4   7   4      616.41      630.11     50.51 o 
   5   7   4      302.37      328.99     21.23 o 
   6   7   4      218.86      225.54     15.65 o 
   7   7   4       36.67       43.91     10.13 o 
   8   7   4       11.27       12.43      6.04 o 
   9   7   4        1.47        8.74      5.88 o 
  10   7   4      183.99      222.97     18.88 o 
  11   7   4        3.24       -0.92      7.88 o 
  12   7   4       19.30       12.23     13.51 o 
 -13   8   4        1.35        5.83      9.03 o 
 -12   8   4       35.36       28.80     10.54 o 
 -11   8   4       39.68       35.53     12.10 o 
 -10   8   4       20.46       23.92      8.90 o 
  -9   8   4       95.17       93.70     20.11 o 
  -8   8   4       32.20       44.68      9.87 o 
  -7   8   4      166.62      185.56     29.92 o 
  -6   8   4        2.14       -3.38      5.95 o 
  -5   8   4      720.10      733.26     49.97 o 
  -4   8   4       17.29        5.30      5.81 o 
  -3   8   4     2107.14     2095.17     54.80 o 
  -2   8   4     1567.29     1532.82     42.58 o 
  -1   8   4      557.32      546.36     27.53 o 
   0   8   4       61.32       65.74      7.20 o 
   1   8   4      858.57      884.68     43.81 o 
   2   8   4      462.28      498.34     42.47 o 
   3   8   4       58.20       65.33      9.16 o 
   4   8   4      110.06      138.84     12.68 o 
   5   8   4      187.01      158.04     40.22 o 
   6   8   4      117.73      126.81     12.52 o 
   7   8   4       18.67        8.38      7.13 o 
   8   8   4       69.38       84.29      9.76 o 
   9   8   4        6.87       17.83     18.02 o 
  10   8   4        0.36        1.51      7.95 o 
  11   8   4        5.63        5.81     19.63 o 
 -13   9   4        4.87       20.02     12.05 o 
 -12   9   4        1.88        9.81      9.60 o 
 -11   9   4       34.39       41.46     11.55 o 
 -10   9   4        0.09        0.20      8.15 o 
  -9   9   4       28.60       31.85     11.38 o 
  -8   9   4        4.12       -2.55      6.97 o 
  -7   9   4        0.36        2.41      6.53 o 
  -6   9   4      271.28      256.63     17.14 o 
  -5   9   4      209.46      188.48     14.47 o 
  -4   9   4      141.39      166.73     13.41 o 
  -3   9   4      288.38      343.55     34.72 o 
  -2   9   4       43.22       28.06      9.98 o 
  -1   9   4      707.42      701.04     48.58 o 
   0   9   4      154.24      138.27     15.69 o 
   1   9   4      169.27      184.01     12.05 o 
   2   9   4      875.01      945.50     34.62 o 
   3   9   4        2.29       -1.53      6.04 o 
   4   9   4       18.83       16.09      7.72 o 
   5   9   4       16.24       20.11      7.85 o 
   6   9   4        0.38       10.09      6.78 o 
   7   9   4       13.62        6.90      6.03 o 
   8   9   4        6.09       16.92      8.41 o 
   9   9   4        7.35        2.22      7.04 o 
  10   9   4        2.28       22.84      9.56 o 
  11   9   4       25.45       30.89     10.69 o 
 -12  10   4        1.38        8.31     10.34 o 
 -11  10   4        1.92        5.79     10.89 o 
 -10  10   4        3.17       -1.94      7.75 o 
  -9  10   4      163.53      173.19     21.82 o 
  -8  10   4       81.99       87.12     12.43 o 
  -7  10   4       17.83       29.04      9.05 o 
  -6  10   4      109.74       84.78     11.63 o 
  -5  10   4       27.52       25.95      7.75 o 
  -4  10   4      139.94      186.03     17.76 o 
  -3  10   4       33.67       31.31      8.11 o 
  -2  10   4      222.62      219.70     22.52 o 
  -1  10   4       43.72       50.20     12.18 o 
   0  10   4      107.56      105.98     14.99 o 
   1  10   4      196.22      238.69     14.57 o 
   2  10   4        0.69       -0.79      5.93 o 
   3  10   4       26.47       24.94      8.67 o 
   4  10   4       35.40       46.13     18.02 o 
   5  10   4      480.11      545.06     25.64 o 
   6  10   4       10.67       10.03      6.95 o 
   7  10   4       22.88        7.92      8.61 o 
   8  10   4       60.24       70.37     17.05 o 
   9  10   4        5.73        8.07     11.58 o 
  10  10   4       19.71       29.61     10.69 o 
 -11  11   4       11.66       31.43     13.45 o 
 -10  11   4      100.80       85.74     20.82 o 
  -9  11   4       37.97       54.56     15.96 o 
  -8  11   4       19.16       29.30      9.83 o 
  -7  11   4        3.46       -1.33      7.59 o 
  -6  11   4      271.92      272.02     21.50 o 
  -5  11   4      107.39       99.13     12.31 o 
  -4  11   4       12.01        2.69      6.60 o 
  -3  11   4        3.41        4.19      8.67 o 
  -2  11   4      368.07      353.10     25.25 o 
  -1  11   4      216.50      274.95     22.52 o 
   0  11   4      554.49      504.29     54.70 o 
   1  11   4       21.90       31.97     11.27 o 
   2  11   4        7.67       -1.20      7.41 o 
   3  11   4      227.98      276.18     19.14 o 
   4  11   4      100.49      117.11     13.74 o 
   5  11   4        0.64       -3.76      6.95 o 
   6  11   4        6.27       14.24      8.50 o 
   7  11   4        2.93        7.10      8.15 o 
   8  11   4        1.87       16.18     12.55 o 
   9  11   4       26.24       39.90     11.38 o 
  10  11   4       20.51       30.89     10.23 o 
 -10  12   4        0.93       15.57     10.24 o 
  -9  12   4       29.74       53.04     12.23 o 
  -8  12   4      104.98       93.64     30.11 o 
  -7  12   4       15.59       36.98     10.02 o 
  -6  12   4       12.31        9.13      7.77 o 
  -5  12   4       98.35      128.60     14.34 o 
  -4  12   4       16.87       49.37     14.80 o 
  -3  12   4        8.83       25.18     16.41 o 
  -2  12   4       23.69       32.27     23.17 o 
  -1  12   4        0.26       -1.95      9.25 o 
   0  12   4       23.38       36.19     11.90 o 
   1  12   4       45.18       32.53     12.26 o 
   2  12   4       61.36       66.95     14.11 o 
   3  12   4       70.36       64.68     11.75 o 
   4  12   4        4.38        7.03      8.19 o 
   5  12   4      233.37      214.24     18.32 o 
   6  12   4       77.65       79.99     22.52 o 
   7  12   4        0.98       -0.09      8.69 o 
   8  12   4        3.63        4.50      9.10 o 
   9  12   4        0.05       10.65     13.19 o 
  -9  13   4       14.87       32.48     10.90 o 
  -8  13   4        1.43        3.78      9.04 o 
  -7  13   4       22.53       10.13     15.81 o 
  -6  13   4        0.16       -2.67      7.06 o 
  -5  13   4       17.69       27.62     12.21 o 
  -4  13   4       49.42       48.40     20.91 o 
  -3  13   4       66.87       85.57     15.85 o 
  -2  13   4       54.84       54.48     14.20 o 
  -1  13   4       28.10       14.68     13.83 o 
   0  13   4        4.06       -6.35     10.30 o 
   1  13   4      295.04      259.74     22.70 o 
   2  13   4        0.26       -0.97      9.56 o 
   3  13   4      386.13      342.98     36.68 o 
   4  13   4       31.26       55.88     19.95 o 
   5  13   4       21.86       10.30      9.27 o 
   6  13   4       16.82       13.62      9.98 o 
   7  13   4        0.08       13.84      9.25 o 
   8  13   4        0.72       11.88     16.73 o 
  -8  14   4      159.40      194.01     19.56 o 
  -7  14   4        0.00       -5.75     11.82 o 
  -6  14   4       42.25       43.62     14.53 o 
  -5  14   4      480.65      508.99     48.90 o 
  -4  14   4        5.46       -4.12     10.69 o 
  -3  14   4        6.71      -11.26     12.55 o 
  -2  14   4       59.51       47.93     17.37 o 
  -1  14   4       25.87       26.34     18.66 o 
   0  14   4      133.50      187.24     26.70 o 
   1  14   4        9.70        1.79     12.87 o 
   2  14   4       24.95       26.32     12.36 o 
   3  14   4      109.96       61.77     21.23 o 
   4  14   4        0.07        7.08     13.51 o 
   5  14   4       11.84       19.95     16.09 o 
   6  14   4        0.52       -9.08      8.61 o 
   7  14   4        5.60       12.07     11.58 o 
  -7  15   4       14.21        8.14     12.62 o 
  -6  15   4       51.34       35.84     43.44 o 
  -5  15   4        1.77       -2.51     17.05 o 
  -4  15   4        0.30       -4.98     11.60 o 
  -3  15   4       15.17       -1.29     11.73 o 
  -2  15   4        0.43       10.62     12.29 o 
  -1  15   4      108.29      130.27     19.57 o 
   0  15   4        5.23        5.79     12.00 o 
   1  15   4      102.39       72.81     15.91 o 
   2  15   4       73.07       84.21     17.02 o 
   3  15   4        0.05       51.48     19.30 o 
   4  15   4        2.09       14.16     14.80 o 
   5  15   4        0.61       12.87     14.80 o 
  -4  16   4        1.02       -1.04     11.73 o 
  -3  16   4       34.29       56.31     15.91 o 
  -2  16   4      100.26       99.07     37.32 o 
  -1  16   4        1.90       -2.94     12.00 o 
   0  16   4       17.57       24.20     14.02 o 
   1  16   4        4.66        1.29     15.44 o 
   2  16   4        9.15        1.93     16.09 o 
   3  16   4       33.15       34.75     18.66 o 
 -14   1   5        9.79       13.52     12.51 o 
 -13   1   5       26.01       25.35     12.52 o 
 -12   1   5       35.53       13.54      9.40 o 
 -11   1   5       77.07       91.17     15.91 o 
 -10   1   5       20.77       14.68      9.52 o 
  -9   1   5       80.90       84.31     14.28 o 
  -8   1   5      103.78      105.74     10.80 o 
  -7   1   5      100.61      106.46     10.35 o 
  -6   1   5      342.97      365.91     14.10 o 
  -5   1   5        0.22        1.94      3.52 o 
  -4   1   5       22.16       27.11      6.02 o 
  -3   1   5       10.59        6.42      4.70 o 
  -2   1   5      790.49      754.45     61.77 o 
  -1   1   5      199.46      208.49     19.30 o 
   0   1   5       55.91       64.99     12.87 o 
   1   1   5      838.05      901.08     25.62 o 
   2   1   5        4.21        4.89      4.30 o 
   3   1   5       88.23       83.00     11.53 o 
   4   1   5       32.50       56.32      7.47 o 
   5   1   5      149.56      128.51     22.52 o 
   6   1   5      363.07      342.63     42.47 o 
   7   1   5      866.91      904.23     41.83 o 
   8   1   5       39.23       29.90     11.26 o 
   9   1   5        5.13       13.61      9.07 o 
  10   1   5        0.00        9.65      8.65 o 
  11   1   5      444.64      406.41     26.62 o 
  12   1   5       10.69       -4.28      8.96 o 
 -14   2   5        0.17        0.25     10.97 o 
 -13   2   5        4.06        3.13     10.44 o 
 -12   2   5        8.76        9.71      9.98 o 
 -11   2   5       15.09       15.25     13.83 o 
 -10   2   5       35.13       21.31     10.94 o 
  -9   2   5       71.70       75.72     10.51 o 
  -8   2   5     1372.29     1258.88     45.81 o 
  -7   2   5      982.70      988.69     32.99 o 
  -6   2   5      194.35      217.04     15.82 o 
  -5   2   5      137.58      121.98     22.68 o 
  -4   2   5        5.24        0.53      3.61 o 
  -3   2   5     1762.11     1700.08     45.04 o 
  -2   2   5       74.16       88.51     10.35 o 
  -1   2   5     1096.77     1114.30     30.47 o 
   0   2   5      703.34      721.24     22.00 o 
   1   2   5      223.29      221.26     13.37 o 
   2   2   5      471.36      476.40     41.83 o 
   3   2   5      215.62      221.78     38.29 o 
   4   2   5       83.18       88.80      8.73 o 
   5   2   5      126.33      151.94     11.70 o 
   6   2   5      195.12      227.47     22.52 o 
   7   2   5        6.44        3.88     18.98 o 
   8   2   5        0.05        5.07     11.58 o 
   9   2   5       28.67       52.26     11.44 o 
  10   2   5       38.70       22.84     10.01 o 
  11   2   5       25.32       27.35     10.92 o 
  12   2   5        0.46        3.43      9.52 o 
 -14   3   5       12.86        1.38     12.05 o 
 -13   3   5        1.18        5.50     10.97 o 
 -12   3   5        3.95       -4.23      9.52 o 
 -11   3   5       40.77       25.73     11.44 o 
 -10   3   5       28.29       16.90     10.05 o 
  -9   3   5      260.08      183.33     21.22 o 
  -8   3   5       71.04       69.02     10.02 o 
  -7   3   5        0.35        2.03      4.80 o 
  -6   3   5       38.53       39.63      7.55 o 
  -5   3   5     1317.62     1364.59     47.05 o 
  -4   3   5      179.74      204.99     12.88 o 
  -3   3   5       37.37       50.41      7.48 o 
  -2   3   5      128.87       99.84      7.90 o 
  -1   3   5      501.13      493.55     17.05 o 
   0   3   5        1.31        3.35      3.93 o 
   1   3   5      685.83      733.39     27.66 o 
   2   3   5       37.75       62.08      9.33 o 
   3   3   5     1138.68     1145.58     39.90 o 
   4   3   5        0.88       -2.99      4.74 o 
   5   3   5        0.80       -2.69      4.32 o 
   6   3   5       61.53       72.39      8.69 o 
   7   3   5        7.40       16.44      8.04 o 
   8   3   5       45.02       41.36     10.81 o 
   9   3   5        7.99       15.44      8.79 o 
  10   3   5       51.17       83.35     13.20 o 
  11   3   5        0.03       -3.93      8.61 o 
  12   3   5        1.42       -3.47      8.96 o 
 -14   4   5        8.01       16.70     12.52 o 
 -13   4   5       30.59       33.15     14.08 o 
 -12   4   5        3.24        1.46     10.17 o 
 -11   4   5       32.55       14.08      7.85 o 
 -10   4   5        5.15        8.43      6.91 o 
  -9   4   5       73.45       71.39     10.60 o 
  -8   4   5       42.44       28.95      7.69 o 
  -7   4   5       15.50       17.40      6.69 o 
  -6   4   5       46.01       24.68      8.14 o 
  -5   4   5      484.82      458.59     19.60 o 
  -4   4   5      794.41      795.95     26.99 o 
  -3   4   5      385.97      430.91     18.30 o 
  -2   4   5      139.55      164.77      8.74 o 
  -1   4   5     1183.40     1222.13     29.72 o 
   0   4   5     2649.92     2546.03     60.12 o 
   1   4   5        3.28       11.47      6.04 o 
   2   4   5      242.17      232.17     20.91 o 
   3   4   5        5.76       -6.63      7.08 o 
   4   4   5       11.16        9.72      6.03 o 
   5   4   5      239.25      251.61     14.15 o 
   6   4   5        1.22       -3.52      5.38 o 
   7   4   5        3.58        1.45      5.65 o 
   8   4   5      118.95       98.75     13.28 o 
   9   4   5       31.84       47.46     11.14 o 
  10   4   5       16.37       19.84      9.12 o 
  11   4   5        2.11       19.46     16.73 o 
  12   4   5       18.09       22.54     10.89 o 
 -14   5   5        0.54       11.76     12.36 o 
 -13   5   5       25.32       53.10     18.02 o 
 -12   5   5       36.91       32.19     12.96 o 
 -11   5   5       10.44        5.72      7.97 o 
 -10   5   5        3.17        4.83     14.03 o 
  -9   5   5      259.32      249.15     20.34 o 
  -8   5   5       34.48       37.28      8.70 o 
  -7   5   5        0.30       -3.29      5.17 o 
  -6   5   5      157.93      169.46     24.32 o 
  -5   5   5      223.22      248.76     19.93 o 
  -4   5   5      173.23      173.75     14.74 o 
  -3   5   5       32.31       28.23      6.72 o 
  -2   5   5        5.65        2.38      4.27 o 
  -1   5   5        2.81       -0.46      3.35 o 
   0   5   5      160.77      158.82     18.02 o 
   1   5   5       16.34       33.43      7.38 o 
   2   5   5      186.70      185.31     13.76 o 
   3   5   5       16.68       30.42      7.97 o 
   4   5   5      143.90      139.92     12.68 o 
   5   5   5      182.85      171.62     13.87 o 
   6   5   5        1.46        4.42      5.20 o 
   7   5   5       17.45        9.29      5.93 o 
   8   5   5      149.26      143.26     13.29 o 
   9   5   5       46.03       35.27     10.67 o 
  10   5   5       35.75       61.53     16.73 o 
  11   5   5        5.88       -2.05      8.34 o 
  12   5   5        0.04       10.97     10.23 o 
 -13   6   5        0.59       13.51     12.55 o 
 -12   6   5        0.81        9.51      8.52 o 
 -11   6   5        0.98        0.99      7.44 o 
 -10   6   5        8.93       11.76      8.42 o 
  -9   6   5      128.29      123.90     17.52 o 
  -8   6   5        5.83        8.08      7.35 o 
  -7   6   5       64.50       70.12     10.60 o 
  -6   6   5      198.95      173.06     18.04 o 
  -5   6   5      386.46      378.58     41.50 o 
  -4   6   5       20.19        6.73      5.55 o 
  -3   6   5       65.65       58.82      8.42 o 
  -2   6   5       24.69       19.22      5.93 o 
  -1   6   5      575.52      589.05     29.51 o 
   0   6   5      178.39      171.89     10.98 o 
   1   6   5       67.91       96.19     16.09 o 
   2   6   5        9.29       10.42      7.08 o 
   3   6   5      153.05      171.34     22.52 o 
   4   6   5       27.09       24.56     11.90 o 
   5   6   5      760.88      763.17     41.83 o 
   6   6   5       24.06       10.42      6.04 o 
   7   6   5       63.43       53.25      8.76 o 
   8   6   5       32.98       40.87     15.70 o 
   9   6   5       81.81       81.83     14.58 o 
  10   6   5        7.25        7.27      8.96 o 
  11   6   5       13.43        4.41      8.96 o 
 -13   7   5        1.75        9.18     10.73 o 
 -12   7   5       14.83       12.26      9.64 o 
 -11   7   5       26.21       18.77      9.70 o 
 -10   7   5        5.11       -5.92      7.38 o 
  -9   7   5        8.01       -0.85      6.91 o 
  -8   7   5       95.99       93.75     14.67 o 
  -7   7   5       58.76       74.76     11.30 o 
  -6   7   5       14.50       21.41     10.62 o 
  -5   7   5       23.22       22.18      7.56 o 
  -4   7   5      444.49      446.54     23.81 o 
  -3   7   5      114.74      128.15     20.50 o 
  -2   7   5      292.74      302.43     22.24 o 
  -1   7   5       15.62       27.70      9.77 o 
   0   7   5      224.45      232.32     14.23 o 
   1   7   5        1.01        6.62      6.20 o 
   2   7   5      166.32      181.00     14.16 o 
   3   7   5        2.69        2.96      6.90 o 
   4   7   5       11.52       17.01      7.72 o 
   5   7   5       25.23       37.09      8.96 o 
   6   7   5       16.23        2.25      6.83 o 
   7   7   5        0.02        1.69      5.45 o 
   8   7   5        0.21        4.96      6.34 o 
   9   7   5        3.34        3.54      6.62 o 
  10   7   5        0.02        6.30      8.61 o 
  11   7   5        1.97       -3.22     11.58 o 
 -12   8   5       27.78       19.06     10.88 o 
 -11   8   5       30.38       26.06     10.80 o 
 -10   8   5       16.66       40.01     12.86 o 
  -9   8   5        2.39        0.73      7.46 o 
  -8   8   5      113.98       93.94     19.95 o 
  -7   8   5        0.24       -9.95      6.78 o 
  -6   8   5        8.41       12.01      7.26 o 
  -5   8   5       79.22       85.35     11.40 o 
  -4   8   5       10.77        3.56      6.50 o 
  -3   8   5       38.08       39.88      8.80 o 
  -2   8   5       95.54       72.46     22.52 o 
  -1   8   5      609.15      634.46     33.14 o 
   0   8   5      631.60      625.99     31.40 o 
   1   8   5       81.65       87.40     10.02 o 
   2   8   5       79.46       92.00     11.90 o 
   3   8   5       74.47       56.60      9.52 o 
   4   8   5        4.45        7.67      7.11 o 
   5   8   5       29.75       25.63     19.95 o 
   6   8   5        0.05        9.37      7.11 o 
   7   8   5       15.53       10.41      6.51 o 
   8   8   5       10.56       12.31      6.47 o 
   9   8   5       16.27       20.73      7.57 o 
  10   8   5        0.51       14.78      9.12 o 
 -12   9   5       15.57       23.89     11.15 o 
 -11   9   5        0.51        1.43     10.13 o 
 -10   9   5        7.63       12.12     16.73 o 
  -9   9   5       86.89      112.96     22.52 o 
  -8   9   5       89.71      115.55     14.70 o 
  -7   9   5       59.76       81.33     12.69 o 
  -6   9   5      306.80      252.93     32.77 o 
  -5   9   5       56.44       74.91     11.25 o 
  -4   9   5      182.19      175.05     14.59 o 
  -3   9   5      185.55      146.71     17.93 o 
  -2   9   5      445.15      420.60     28.96 o 
  -1   9   5      263.05      272.34     41.18 o 
   0   9   5      195.47      214.65     20.21 o 
   1   9   5      400.97      434.35     39.90 o 
   2   9   5       22.20       21.30      7.97 o 
   3   9   5       16.63        9.59      7.01 o 
   4   9   5      322.49      323.27     59.52 o 
   5   9   5       25.71       29.68      9.12 o 
   6   9   5       14.61       22.34      8.66 o 
   7   9   5       35.20       36.13     12.31 o 
   8   9   5        5.01       -0.44      6.60 o 
   9   9   5       11.67       12.35     11.58 o 
  10   9   5        4.32       -2.25     17.37 o 
 -11  10   5       21.19       27.33     10.32 o 
 -10  10   5       58.27       66.83     13.33 o 
  -9  10   5        2.24       11.23     10.08 o 
  -8  10   5       32.05       37.80     10.56 o 
  -7  10   5       13.44       11.57      7.93 o 
  -6  10   5       41.45       39.69      9.79 o 
  -5  10   5       98.41      112.33     20.87 o 
  -4  10   5      136.66      130.13     17.93 o 
  -3  10   5       23.22       21.41     11.80 o 
  -2  10   5       76.12       94.44     15.65 o 
  -1  10   5        0.06        0.64      8.80 o 
   0  10   5       99.28      114.52     16.60 o 
   1  10   5       78.66       91.01     16.15 o 
   2  10   5      156.36      170.39     15.10 o 
   3  10   5      457.80      416.90     57.91 o 
   4  10   5        0.09       -5.34      7.25 o 
   5  10   5      344.72      359.24     21.76 o 
   6  10   5        0.56        1.85      9.01 o 
   7  10   5       27.00       13.58      8.66 o 
   8  10   5       21.51       24.35      9.71 o 
   9  10   5        0.01        6.11      9.10 o 
 -10  11   5       66.55      103.91     16.76 o 
  -9  11   5       21.71       35.01     11.24 o 
  -8  11   5        2.24        1.01      9.92 o 
  -7  11   5        1.56        7.67      8.54 o 
  -6  11   5      233.32      246.86     18.76 o 
  -5  11   5      349.85      305.43     25.92 o 
  -4  11   5       12.57        8.28     11.27 o 
  -3  11   5        2.01       13.13     25.74 o 
  -2  11   5      186.14      234.76     22.84 o 
  -1  11   5       20.87       18.80     10.05 o 
   0  11   5       81.52      126.32     23.17 o 
   1  11   5       28.87       23.20     11.60 o 
   2  11   5       54.91       46.97     20.59 o 
   3  11   5       40.97       45.31     11.07 o 
   4  11   5      139.06      145.97     35.71 o 
   5  11   5        0.21       12.23      8.50 o 
   6  11   5        1.07        5.63      8.96 o 
   7  11   5        2.48       21.04     13.19 o 
   8  11   5      129.26      101.51     26.06 o 
 -10  12   5       41.59       54.63     14.19 o 
  -9  12   5        6.38       -4.90      9.63 o 
  -8  12   5      186.55      214.60     20.20 o 
  -7  12   5       67.01      111.07     18.11 o 
  -6  12   5        0.02        4.76      9.35 o 
  -5  12   5       33.97       18.49     11.42 o 
  -4  12   5       25.11       16.12     11.58 o 
  -3  12   5      310.10      304.28     47.62 o 
  -2  12   5       33.30       35.03     13.37 o 
  -1  12   5        1.41        5.00     11.26 o 
   0  12   5       12.64        5.15     10.92 o 
   1  12   5      118.77       81.69     16.36 o 
   2  12   5       35.39       61.13     20.59 o 
   3  12   5       73.69      102.31     23.81 o 
   4  12   5       73.33      129.98     25.10 o 
   5  12   5       55.10       55.68     12.52 o 
   6  12   5      127.60      146.84     30.57 o 
   7  12   5       15.40       29.25     11.14 o 
   8  12   5        8.70       32.38     11.60 o 
  -8  13   5       23.78       41.39     11.70 o 
  -7  13   5        8.82        5.67     13.51 o 
  -6  13   5        1.62       -3.90     12.02 o 
  -5  13   5        0.79       11.32     12.26 o 
  -4  13   5       92.82      100.59     22.84 o 
  -3  13   5       16.25        9.61     11.54 o 
  -2  13   5       20.35       12.15     18.02 o 
  -1  13   5       32.05       24.35     13.28 o 
   0  13   5        0.35       -2.94     10.63 o 
   1  13   5        0.08        9.65     11.83 o 
   2  13   5        4.68        2.57     14.16 o 
   3  13   5       38.58       50.84     21.23 o 
   4  13   5       15.44       38.61     18.66 o 
   5  13   5        0.02       30.24     16.73 o 
   6  13   5        1.79        8.45     10.35 o 
  -7  14   5        8.07       34.63     14.76 o 
  -6  14   5        7.95       13.13     13.45 o 
  -5  14   5        5.77       -3.57     11.44 o 
  -4  14   5       18.99       12.27     12.82 o 
  -3  14   5       11.17       23.87     15.12 o 
  -2  14   5       12.28        7.15     14.80 o 
  -1  14   5       16.68       31.31     18.34 o 
   0  14   5       67.39       80.48     17.51 o 
   1  14   5        5.90        8.01     12.51 o 
   2  14   5       25.89       30.89     17.37 o 
   3  14   5        3.27       22.52     17.37 o 
   4  14   5       15.85       16.09     16.09 o 
   5  14   5       17.60       29.60     18.02 o 
  -5  15   5       86.26      100.80     20.15 o 
  -4  15   5        8.37       13.44     15.77 o 
  -3  15   5       43.37       75.07     18.09 o 
  -2  15   5      206.27      256.75     37.32 o 
  -1  15   5       15.70       19.03     12.91 o 
   0  15   5        4.83      -12.28     11.80 o 
   1  15   5        8.64       12.93     12.51 o 
   2  15   5        8.39       25.10     18.66 o 
   3  15   5        0.18       19.30     17.37 o 
 -14   0   6       28.52       29.60     19.30 o 
 -13   0   6       45.67       73.36     24.45 o 
 -12   0   6      209.68      277.34     38.61 o 
 -11   0   6        8.05       -5.79     10.94 o 
 -10   0   6      423.84      338.47     38.61 o 
  -9   0   6      271.25      292.14     35.39 o 
  -7   0   6       14.96       19.95     14.16 o 
  -6   0   6      184.79      151.06     20.59 o 
  -5   0   6       63.88       61.77     17.37 o 
  -4   0   6      536.69      578.49     39.90 o 
  -3   0   6        0.36        0.64      8.37 o 
  -2   0   6        9.80       30.89     11.58 o 
   0   0   6        1.17        7.08      9.65 o 
   1   0   6      223.99      196.26     20.59 o 
   2   0   6       14.56       12.87      7.28 o 
   3   0   6       12.42        7.72      9.65 o 
   4   0   6      241.96      332.68     30.89 o 
   5   0   6      137.81      144.78     21.88 o 
   6   0   6      151.52      104.89     20.59 o 
   7   0   6       90.20       99.10     21.23 o 
   8   0   6       90.92      122.26     23.81 o 
   9   0   6       73.41       55.34     19.30 o 
  11   0   6       16.61       16.73     16.73 o 
 -14   1   6       38.53       30.75     17.05 o 
 -13   1   6        0.18        4.63     10.69 o 
 -12   1   6       23.59       11.08     11.58 o 
 -11   1   6       39.88       11.72     10.63 o 
 -10   1   6      116.17      121.00     18.18 o 
  -9   1   6       38.63       23.45     10.20 o 
  -8   1   6       10.45       14.62      9.07 o 
  -7   1   6      513.94      522.01     28.55 o 
  -6   1   6        2.41        5.78      5.64 o 
  -5   1   6      618.10      652.32     31.74 o 
  -4   1   6      560.95      561.72     29.28 o 
  -3   1   6       78.95       78.96     11.60 o 
  -2   1   6       26.84       25.09     16.41 o 
  -1   1   6       72.86       78.50     14.80 o 
   0   1   6      829.91      864.81     32.75 o 
   1   1   6       29.36       46.25      7.14 o 
   2   1   6       43.80       47.61      9.32 o 
   3   1   6      541.46      557.79     20.78 o 
   4   1   6       14.84        8.26      7.24 o 
   5   1   6       54.66       62.98     12.05 o 
   6   1   6       26.16       18.34      9.10 o 
   7   1   6        0.01       -3.54      7.58 o 
   8   1   6       28.13       40.16     20.27 o 
   9   1   6        5.50       11.90     10.01 o 
  10   1   6        7.40        5.46     10.35 o 
  11   1   6        6.80       20.76     12.26 o 
 -13   2   6        0.07       10.30     11.54 o 
 -12   2   6        0.79       -4.33     10.23 o 
 -11   2   6        7.98       -4.47      8.34 o 
 -10   2   6        1.78       -5.26      7.88 o 
  -9   2   6        0.71        1.01      7.50 o 
  -8   2   6        9.58        6.98      6.00 o 
  -7   2   6        3.81       -2.44      5.27 o 
  -6   2   6      995.28     1008.30     33.42 o 
  -5   2   6        1.01       -1.33      5.01 o 
  -4   2   6       23.74       35.83      7.66 o 
  -3   2   6       90.28      111.50     13.28 o 
  -2   2   6        0.61       15.44      9.65 o 
  -1   2   6       49.99       60.04      7.51 o 
   0   2   6      206.31      204.66     15.77 o 
   1   2   6       56.97       55.89      9.52 o 
   2   2   6       60.93       47.94      9.56 o 
   3   2   6       15.78       22.68      6.91 o 
   4   2   6       71.96       60.48     15.44 o 
   5   2   6        3.36        2.19      7.24 o 
   6   2   6       31.23       34.06     10.17 o 
   7   2   6        0.66       -8.95      7.50 o 
   8   2   6        0.05        5.87      9.33 o 
   9   2   6       19.82       26.20     11.14 o 
  10   2   6      105.97       61.53     15.44 o 
  11   2   6        6.03       13.28     10.94 o 
 -13   3   6       15.46       19.22     24.45 o 
 -12   3   6        5.38       18.66     11.83 o 
 -11   3   6       87.94       50.87     14.74 o 
 -10   3   6        0.19        1.90      8.86 o 
  -9   3   6       25.60       43.89     11.10 o 
  -8   3   6      122.16      135.80     13.21 o 
  -7   3   6       24.37       12.84      9.40 o 
  -6   3   6       89.56       74.06     10.02 o 
  -5   3   6     1600.00     1551.34     44.98 o 
  -4   3   6      255.27      284.12     16.71 o 
  -3   3   6      517.43      499.30     16.61 o 
  -2   3   6      133.06       95.92      8.97 o 
  -1   3   6       36.81       23.59      8.59 o 
   0   3   6        6.68        5.17      6.49 o 
   1   3   6       38.74       29.36      8.50 o 
   2   3   6      621.38      610.07     26.38 o 
   3   3   6       19.09       20.68     21.56 o 
   4   3   6        6.72        4.08      6.14 o 
   5   3   6        2.08        5.65      7.25 o 
   6   3   6        3.93        6.38      7.42 o 
   7   3   6        5.50        7.40     11.26 o 
   8   3   6       38.24       33.15     10.89 o 
   9   3   6       41.98       44.61     13.83 o 
  10   3   6        2.07        1.38      9.25 o 
  11   3   6       24.32       37.38     12.72 o 
 -13   4   6       10.80       18.36     12.91 o 
 -12   4   6       23.26       25.23     12.91 o 
 -11   4   6        3.26       10.57     10.63 o 
 -10   4   6        3.57        1.83      8.96 o 
  -9   4   6        9.14       -2.46      6.29 o 
  -8   4   6      124.57      117.75     15.62 o 
  -7   4   6        3.07        9.61      6.54 o 
  -6   4   6      405.72      405.13     25.54 o 
  -5   4   6       32.43       29.59      7.92 o 
  -4   4   6       23.70       17.14      6.77 o 
  -3   4   6       95.44      107.16     18.34 o 
  -2   4   6      117.84      115.03     12.10 o 
  -1   4   6       10.89        8.62      6.42 o 
   0   4   6      163.22      167.94     19.63 o 
   1   4   6       98.72       88.50     10.94 o 
   2   4   6       72.87       80.30     11.13 o 
   3   4   6       89.46       96.77     12.46 o 
   4   4   6       92.84      111.05     15.12 o 
   5   4   6       90.39      104.67     10.89 o 
   6   4   6       35.53       25.35     16.73 o 
   7   4   6       58.18       59.80     12.72 o 
   8   4   6        0.06       -3.54      9.33 o 
   9   4   6       23.87       17.29     16.41 o 
  10   4   6       16.74       27.89     16.73 o 
  11   4   6        6.93       14.48     11.38 o 
 -13   5   6        0.32       13.83     12.52 o 
 -12   5   6        5.95       -2.44     11.09 o 
 -11   5   6        1.66        7.08     10.01 o 
 -10   5   6       72.38      107.55     13.72 o 
  -9   5   6        2.77        3.31      6.89 o 
  -8   5   6       53.52       43.23      9.50 o 
  -7   5   6       34.98       51.67     13.76 o 
  -6   5   6        0.87        9.84      6.36 o 
  -5   5   6       19.53       29.38      9.61 o 
  -4   5   6       95.94      136.21     14.48 o 
  -3   5   6       26.05       31.18      7.38 o 
  -2   5   6      117.17      113.17     14.74 o 
  -1   5   6      398.14      370.46     19.40 o 
   0   5   6      220.82      224.99     15.91 o 
   1   5   6      233.48      224.72     15.91 o 
   2   5   6      324.75      312.11     45.04 o 
   3   5   6      517.01      491.67     24.26 o 
   4   5   6        1.96        3.59      8.37 o 
   5   5   6       35.67       31.51      8.13 o 
   6   5   6       35.37       25.33      7.46 o 
   7   5   6        1.81       -4.33      7.60 o 
   8   5   6       65.31       46.55     12.21 o 
   9   5   6        8.89       18.34     10.01 o 
  10   5   6        3.74        4.67      9.71 o 
  11   5   6        1.22       -5.73      9.25 o 
 -13   6   6        1.47       14.40     13.74 o 
 -12   6   6        0.29       -4.12     11.14 o 
 -11   6   6        0.00       19.26      9.23 o 
 -10   6   6       15.97       27.88      9.80 o 
  -9   6   6       41.59       52.38     10.98 o 
  -8   6   6        1.51        5.72      7.41 o 
  -7   6   6        0.94        3.62      6.56 o 
  -6   6   6       27.83       37.63      8.97 o 
  -5   6   6       82.94       81.95     13.17 o 
  -4   6   6        7.73       12.00      7.02 o 
  -3   6   6       48.60       53.46     12.06 o 
  -2   6   6      245.78      217.28     19.57 o 
  -1   6   6       68.70       67.57     18.66 o 
   0   6   6      195.48      186.61     14.51 o 
   1   6   6        0.69        1.15     19.95 o 
   2   6   6        7.80        7.96      7.40 o 
   3   6   6      301.40      315.11     19.64 o 
   4   6   6       80.85       88.29     30.57 o 
   5   6   6        6.27        3.38      7.08 o 
   6   6   6       13.78       11.00      7.42 o 
   7   6   6       40.51       54.93      9.48 o 
   8   6   6        1.50       -4.03      8.66 o 
   9   6   6        6.67        6.76      8.96 o 
  10   6   6        3.82        3.00      9.73 o 
 -12   7   6       53.16       80.60     14.56 o 
 -11   7   6      167.26      171.60     18.60 o 
 -10   7   6        0.82       -3.81      7.29 o 
  -9   7   6        6.56        1.66      9.04 o 
  -8   7   6       29.16       34.01     14.99 o 
  -7   7   6      192.90      238.37     30.57 o 
  -6   7   6       80.84      109.42     13.18 o 
  -5   7   6        0.14        0.76      6.24 o 
  -4   7   6        0.23       -0.40      6.04 o 
  -3   7   6      325.87      296.66     41.50 o 
  -2   7   6      446.38      447.08     28.41 o 
  -1   7   6       18.85       37.51     11.54 o 
   0   7   6       14.54        0.00     14.16 o 
   1   7   6        1.33       12.87      7.28 o 
   2   7   6      980.24     1019.64     92.98 o 
   3   7   6      523.96      554.77     26.13 o 
   4   7   6      312.60      281.84     19.32 o 
   5   7   6        1.01       -7.91     10.62 o 
   6   7   6      336.72      310.97     17.61 o 
   7   7   6        0.22        4.04      6.34 o 
   8   7   6      123.21      114.47     12.36 o 
   9   7   6        5.34       13.53      9.40 o 
  10   7   6        1.03        6.66     10.94 o 
 -12   8   6        7.18       19.21     11.35 o 
 -11   8   6        0.15        4.48      9.70 o 
 -10   8   6        0.10        8.35      9.23 o 
  -9   8   6        3.58        2.98      9.25 o 
  -8   8   6       77.00       52.38     13.28 o 
  -7   8   6       23.16       18.48      8.57 o 
  -6   8   6       31.47       31.82      9.30 o 
  -5   8   6       68.97       48.00     10.19 o 
  -4   8   6       20.89       15.70     10.17 o 
  -3   8   6      280.08      256.66     22.70 o 
  -2   8   6        4.77       27.80     11.60 o 
  -1   8   6      475.45      462.80     29.78 o 
   0   8   6      495.84      494.84     43.11 o 
   1   8   6      457.89      389.95     37.32 o 
   2   8   6        4.49       20.32      8.36 o 
   3   8   6        6.03        5.90      7.38 o 
   4   8   6        0.67        1.93      7.72 o 
   5   8   6       10.65       15.97     11.26 o 
   6   8   6        8.09        5.57      7.95 o 
   7   8   6        0.00        0.42      6.78 o 
   8   8   6       11.07       13.48      7.72 o 
   9   8   6        4.08       -2.66      8.50 o 
 -11   9   6       11.20        6.01     10.81 o 
 -10   9   6        0.03       10.18     10.44 o 
  -9   9   6       18.20       15.55      9.48 o 
  -8   9   6      108.27      114.32     15.32 o 
  -7   9   6        1.64        8.43      8.54 o 
  -6   9   6       36.61       35.22      9.71 o 
  -5   9   6      170.02      171.89     28.63 o 
  -4   9   6       26.66       24.56     12.05 o 
  -3   9   6        0.57        4.47     11.26 o 
  -2   9   6      148.62      178.95     20.70 o 
  -1   9   6      138.46      126.43     17.97 o 
   0   9   6        0.79       -3.22     14.16 o 
   1   9   6       25.78       31.53     18.66 o 
   2   9   6       29.60       -3.22     14.80 o 
   3   9   6        3.56        3.59     11.58 o 
   4   9   6       73.69       88.06     12.37 o 
   5   9   6       44.73       42.91     24.77 o 
   6   9   6       42.70       45.89     10.89 o 
   7   9   6        1.04       -3.78      6.47 o 
   8   9   6        8.22       20.42      8.14 o 
   9   9   6        1.26        9.05      8.14 o 
 -10  10   6       45.61       47.56     12.25 o 
  -9  10   6       22.23       19.41     10.07 o 
  -8  10   6        0.72        8.60      9.20 o 
  -7  10   6        1.67       -2.04      8.73 o 
  -6  10   6       58.62       91.20     17.47 o 
  -5  10   6      165.12      161.99     21.13 o 
  -4  10   6      112.22       63.45     15.69 o 
  -3  10   6      357.63      300.64     26.14 o 
  -2  10   6       35.64       36.58     12.52 o 
  -1  10   6      325.41      331.94     26.38 o 
   0  10   6       63.23       62.21     14.48 o 
   1  10   6       11.57       18.02     16.73 o 
   2  10   6      128.69      172.45     28.96 o 
   3  10   6        0.50        4.50     14.80 o 
   4  10   6       86.85       81.10     12.74 o 
   5  10   6        0.51       15.50      9.05 o 
   6  10   6        1.93       10.94      9.07 o 
   7  10   6      163.64      143.32     16.57 o 
   8  10   6        5.20       24.64      8.78 o 
  -9  11   6       48.93       57.61     15.70 o 
  -8  11   6       15.71       29.93     11.44 o 
  -7  11   6      236.31      292.70     70.46 o 
  -6  11   6        3.37        7.77     11.19 o 
  -5  11   6       74.50       62.55     17.13 o 
  -4  11   6       16.94        2.04     11.80 o 
  -3  11   6       84.54       88.54     17.27 o 
  -2  11   6        0.10       15.56     11.28 o 
  -1  11   6        4.09       -4.58      9.77 o 
   0  11   6        0.36       -2.81     10.35 o 
   1  11   6       36.81       55.98     22.52 o 
   2  11   6       11.36      -20.27     13.51 o 
   3  11   6        9.71       -5.79     13.51 o 
   4  11   6       43.90       32.17     18.02 o 
   5  11   6       35.67       34.01     11.90 o 
   6  11   6       91.15       87.76     14.37 o 
   7  11   6        6.43       13.32      7.95 o 
  -8  12   6       36.90       41.10     16.49 o 
  -7  12   6       42.86       68.75     18.32 o 
  -6  12   6        5.21       12.66     13.63 o 
  -5  12   6        6.94        1.86     12.26 o 
  -4  12   6       42.77       16.21     13.63 o 
  -3  12   6       18.85       35.41     14.54 o 
  -2  12   6       66.39       38.91     14.78 o 
  -1  12   6       20.51        5.38     11.35 o 
   0  12   6        3.29       15.63     11.54 o 
   1  12   6       20.52       27.03     20.59 o 
   2  12   6        0.26        9.65     16.73 o 
   3  12   6       25.47       46.97     18.66 o 
   4  12   6        3.25       19.30     16.73 o 
   5  12   6       14.84       13.51     14.80 o 
   6  12   6        4.57       -4.83      9.56 o 
  -7  13   6        3.73       -6.68     12.72 o 
  -6  13   6        0.99      -17.35     11.58 o 
  -5  13   6       71.68       71.79     18.05 o 
  -4  13   6       87.23      129.58     20.69 o 
  -3  13   6        5.93      -14.00     11.09 o 
  -2  13   6       50.62       51.08     15.92 o 
  -1  13   6       20.72       28.70     26.38 o 
   0  13   6      110.88       87.16     17.76 o 
   1  13   6       53.91       43.76     23.17 o 
   2  13   6        2.76       11.58     17.37 o 
   3  13   6        3.70       10.94     17.37 o 
   4  13   6       22.25        9.01     16.09 o 
   5  13   6        8.12        6.43     15.44 o 
  -5  14   6       31.28       25.47     14.51 o 
  -4  14   6        0.17       -0.08     13.37 o 
  -3  14   6        8.34        4.96     12.52 o 
  -2  14   6        0.31        7.17     12.98 o 
  -1  14   6       33.96       46.93     15.69 o 
   0  14   6       11.49       51.88     16.57 o 
   1  14   6       42.54       46.33     22.52 o 
   2  14   6       26.48       54.05     23.17 o 
   3  14   6        1.55       16.09     18.02 o 
 -13   1   7        9.02        7.72     13.28 o 
 -12   1   7       37.27       29.22     13.83 o 
 -11   1   7       18.01       12.30     11.54 o 
 -10   1   7        1.70       13.90     10.69 o 
  -9   1   7       30.42       48.48     28.96 o 
  -8   1   7       12.88       10.33      9.77 o 
  -7   1   7      387.75      348.94     77.22 o 
  -6   1   7      127.52      163.67     20.59 o 
  -5   1   7      237.48      283.16     22.74 o 
  -4   1   7      167.81      161.82     17.06 o 
  -3   1   7        6.44        7.25      9.01 o 
  -2   1   7       17.54        5.79     10.30 o 
  -1   1   7      103.87       89.44     18.02 o 
   0   1   7       61.96       68.93     11.14 o 
   1   1   7        0.64        0.70      7.24 o 
   2   1   7       87.13       82.96     24.13 o 
   3   1   7       39.08       29.94     10.17 o 
   4   1   7       22.86       42.71     10.89 o 
   5   1   7       13.56        2.82      8.79 o 
   6   1   7        4.98        5.16      8.86 o 
   7   1   7        5.59        1.88      8.66 o 
   8   1   7       48.62       41.43     13.17 o 
   9   1   7       50.71       48.11     28.96 o 
  10   1   7       27.09       22.28     12.91 o 
 -13   2   7        0.02      -10.99     10.89 o 
 -12   2   7        6.77        3.28     17.70 o 
 -11   2   7       90.23      109.34     45.04 o 
 -10   2   7        2.43       18.09     11.54 o 
  -9   2   7        9.51        0.20     14.80 o 
  -8   2   7        1.44        4.61      9.25 o 
  -7   2   7      197.93      201.54     22.93 o 
  -6   2   7      171.91      114.23     16.00 o 
  -5   2   7       54.72       40.62     15.77 o 
  -4   2   7      301.89      378.21     25.43 o 
  -3   2   7       16.43       20.39      8.86 o 
  -2   2   7      838.36      849.09     33.14 o 
  -1   2   7      314.46      326.37     34.43 o 
   0   2   7        5.84        7.08     10.30 o 
   1   2   7        6.42        7.40      7.58 o 
   2   2   7       39.36       52.65     10.69 o 
   3   2   7       94.26       99.07     20.91 o 
   4   2   7       64.04       75.49     12.74 o 
   5   2   7       53.42       56.84     12.05 o 
   6   2   7       55.18       64.20     24.77 o 
   7   2   7        4.51        3.43      8.66 o 
   8   2   7        0.01        3.79     10.05 o 
   9   2   7        9.88      -13.88      9.25 o 
  10   2   7        1.72       -0.49     10.97 o 
 -12   3   7        0.11       -0.33     11.60 o 
 -11   3   7        0.26        8.75     11.35 o 
 -10   3   7        0.49        1.02     10.23 o 
  -9   3   7       11.68       25.03     19.30 o 
  -8   3   7        9.16       22.57      8.51 o 
  -7   3   7       29.33       29.29      8.60 o 
  -6   3   7       20.69       12.20      7.37 o 
  -5   3   7      131.67      148.95     14.03 o 
  -4   3   7      201.15      198.15     18.55 o 
  -3   3   7     1581.47     1635.09     81.08 o 
  -2   3   7        2.32       -4.12      6.42 o 
  -1   3   7       37.95       45.81     10.20 o 
   0   3   7      167.89      164.88     15.29 o 
   1   3   7       26.88       20.85     14.80 o 
   2   3   7        4.43        9.98      7.97 o 
   3   3   7      396.55      379.01     31.53 o 
   4   3   7        0.02       -7.95      7.08 o 
   5   3   7       57.69       81.78     32.17 o 
   6   3   7       65.03       53.58     12.46 o 
   7   3   7        6.12       -0.09      9.97 o 
   8   3   7        9.16        4.76     10.63 o 
   9   3   7        0.91      -13.60      9.07 o 
  10   3   7       21.44       36.24     12.96 o 
 -12   4   7        4.03       25.88     13.37 o 
 -11   4   7        0.04        5.96     11.14 o 
 -10   4   7        0.29       -7.20      9.71 o 
  -9   4   7        0.06       17.82     12.51 o 
  -8   4   7      153.57      200.41     18.27 o 
  -7   4   7        3.64       14.51      8.12 o 
  -6   4   7        0.84       -2.77      6.56 o 
  -5   4   7      238.38      216.01     16.17 o 
  -4   4   7      188.40      231.88     48.26 o 
  -3   4   7       24.02       21.88     16.09 o 
  -2   4   7      372.27      290.21     31.53 o 
  -1   4   7        0.85       -1.71      6.90 o 
   0   4   7      164.75      222.05     32.50 o 
   1   4   7        1.19        3.03      7.38 o 
   2   4   7       12.45       11.21      7.72 o 
   3   4   7       36.15       48.90     11.27 o 
   4   4   7       25.26        8.40     12.23 o 
   5   4   7      214.96      188.40     18.78 o 
   6   4   7       45.41       22.17     10.63 o 
   7   4   7       32.16       52.74     14.02 o 
   8   4   7       11.52        2.05      9.89 o 
   9   4   7       23.53        4.99      9.98 o 
 -12   5   7        8.33       17.55     14.33 o 
 -11   5   7        0.31        4.09     10.63 o 
 -10   5   7       69.02       58.00     29.28 o 
  -9   5   7       69.27       66.51     11.90 o 
  -8   5   7       15.28       19.40      8.63 o 
  -7   5   7        7.90       -1.82      6.95 o 
  -6   5   7        0.99       -4.13      6.91 o 
  -5   5   7      179.46      179.76     17.97 o 
  -4   5   7        7.68       14.73      9.71 o 
  -3   5   7        1.63      -14.80     11.58 o 
  -2   5   7        0.30       -3.86     12.87 o 
  -1   5   7        0.80       -3.86     12.23 o 
   0   5   7      168.70      177.73     15.58 o 
   1   5   7       12.08       -5.36      7.25 o 
   2   5   7       10.29        8.50      8.69 o 
   3   5   7        0.95       -1.50     14.16 o 
   4   5   7        1.98        0.97     11.90 o 
   5   5   7       40.05       34.95     15.44 o 
   6   5   7       68.46       77.61     14.37 o 
   7   5   7       36.68       24.98     10.97 o 
   8   5   7        0.23        4.56     10.00 o 
   9   5   7        1.28        0.70      9.89 o 
 -11   6   7       29.66       40.64     24.77 o 
 -10   6   7        0.96       18.70      9.53 o 
  -9   6   7       83.21       73.33     13.04 o 
  -8   6   7       11.50       11.81     10.67 o 
  -7   6   7      132.14      137.91     15.24 o 
  -6   6   7        6.55       11.58      8.79 o 
  -5   6   7       17.63       20.96      8.59 o 
  -4   6   7        0.00        5.71      8.93 o 
  -3   6   7        0.44       11.95      9.27 o 
  -2   6   7       38.67       39.90     18.02 o 
  -1   6   7       13.58        0.00     14.80 o 
   0   6   7      131.70      161.51     26.38 o 
   1   6   7        0.13        2.02      7.70 o 
   2   6   7      133.55      133.10     14.37 o 
   3   6   7       28.79       28.16      9.87 o 
   4   6   7       80.37       79.71     13.83 o 
   5   6   7        7.37       10.61      7.59 o 
   6   6   7        0.27       -7.03      8.79 o 
   7   6   7      112.53      103.89     16.21 o 
   8   6   7        0.01       -4.82      8.93 o 
   9   6   7       23.57       11.74     10.89 o 
 -11   7   7        1.31       14.12     10.93 o 
 -10   7   7        2.73       11.69     10.90 o 
  -9   7   7        3.62       19.09      9.35 o 
  -8   7   7       16.10       16.42     11.13 o 
  -7   7   7        1.82        3.07      8.69 o 
  -6   7   7        8.67        7.15      8.01 o 
  -5   7   7       37.92       32.34     12.52 o 
  -4   7   7       28.02       23.82     21.56 o 
  -3   7   7        1.67        5.08      8.61 o 
  -2   7   7       71.37       25.74     16.73 o 
  -1   7   7        3.83       30.24     16.73 o 
   0   7   7       26.28       72.07     20.59 o 
   1   7   7       35.15       23.17     17.37 o 
   2   7   7      278.99      325.09     46.01 o 
   3   7   7        1.56       -5.85      6.70 o 
   4   7   7       59.36       49.94     11.13 o 
   5   7   7        3.15       -0.10      8.45 o 
   6   7   7       20.02       24.07      9.92 o 
   7   7   7       11.54       29.79     11.44 o 
   8   7   7        2.37        2.46      9.89 o 
 -10   8   7        0.18       -0.49     11.09 o 
  -9   8   7       38.94       74.09     17.02 o 
  -8   8   7      185.44      213.93     21.76 o 
  -7   8   7        4.26       14.49      9.05 o 
  -6   8   7        4.65        6.93     10.63 o 
  -5   8   7        8.59        3.06     10.23 o 
  -4   8   7      239.92      275.30     25.25 o 
  -3   8   7        7.51        4.87     10.63 o 
  -2   8   7        7.81        6.32     17.70 o 
  -1   8   7       78.51       51.48     21.23 o 
   0   8   7      115.92      122.91     25.74 o 
   1   8   7       13.01        6.43     17.37 o 
   2   8   7        8.97       14.16     16.73 o 
   3   8   7        1.37       -4.15      9.01 o 
   4   8   7        0.16        5.92      8.57 o 
   5   8   7      109.59      102.55     16.09 o 
   6   8   7       47.83       33.65     11.79 o 
   7   8   7       17.66        9.91     11.58 o 
   8   8   7        2.10        7.35     20.27 o 
 -10   9   7       48.02       54.80     14.15 o 
  -9   9   7        5.23        0.84      9.33 o 
  -8   9   7        8.32       16.70     10.32 o 
  -7   9   7        0.01        4.21     10.81 o 
  -6   9   7        1.63      -14.97      9.98 o 
  -5   9   7       47.49       23.61     19.63 o 
  -4   9   7        9.68       -4.83      9.33 o 
  -3   9   7        1.47       -6.25      9.27 o 
  -2   9   7        0.32       19.44     12.23 o 
  -1   9   7       17.74      -18.02     13.51 o 
   0   9   7      532.35      481.33     44.40 o 
   1   9   7       40.42       66.28     23.81 o 
   2   9   7       12.82       21.23     17.37 o 
   3   9   7      240.73      268.98     34.10 o 
   4   9   7       17.79       16.43      9.40 o 
   5   9   7        5.66        5.82      8.96 o 
   6   9   7       52.47       42.57     11.73 o 
   7   9   7        1.68       16.11      8.29 o 
  -9  10   7       22.51       35.79     15.36 o 
  -8  10   7        0.08        4.92     12.26 o 
  -7  10   7        0.06        6.19     11.73 o 
  -6  10   7        3.77      -12.45     10.20 o 
  -5  10   7      193.22      199.28     24.13 o 
  -4  10   7       82.95      131.75     23.49 o 
  -3  10   7        1.06       -1.92     10.63 o 
  -2  10   7        3.71        3.69     11.26 o 
  -1  10   7       20.93       50.84     22.52 o 
   0  10   7       23.87       36.04     19.30 o 
   1  10   7       33.61       59.84     23.17 o 
   2  10   7        0.87        0.00     16.73 o 
   3  10   7       12.48        7.72     16.09 o 
   4  10   7        9.68      -10.94     13.51 o 
   5  10   7       21.67        6.24      9.59 o 
   6  10   7        2.13        4.43      9.43 o 
  -8  11   7       64.07       66.37     18.53 o 
  -7  11   7      104.25      107.61     20.40 o 
  -6  11   7       22.41       39.89     15.20 o 
  -5  11   7        0.20       -7.25     11.60 o 
  -4  11   7       18.91       32.35     13.61 o 
  -3  11   7      148.10      128.68     20.46 o 
  -2  11   7       52.81       66.29     19.30 o 
  -1  11   7        2.72       -5.15     16.73 o 
   0  11   7        3.01       -5.79     18.02 o 
   1  11   7        4.93      -17.37     14.80 o 
   2  11   7       84.21       78.50     25.10 o 
   3  11   7       11.29        5.79     16.09 o 
   4  11   7       11.41       27.03     18.66 o 
   5  11   7       39.08       41.83     20.59 o 
  -6  12   7       19.22       27.66     16.11 o 
  -5  12   7        0.14        6.93     13.42 o 
  -4  12   7       35.07       19.86     13.74 o 
  -3  12   7        0.05       -3.87     11.80 o 
  -2  12   7       40.14       44.51     15.65 o 
  -1  12   7        8.73      -22.20     14.80 o 
   0  12   7        0.69       -3.22     18.02 o 
   1  12   7       15.10        9.65     18.02 o 
   2  12   7        1.47        6.43     18.66 o 
   3  12   7        2.91        6.43     16.09 o 
   4  12   7        8.09        5.15     16.73 o 
  -4  13   7       16.52       29.60     15.93 o 
  -3  13   7       77.82       81.94     19.32 o 
  -2  13   7       13.26       25.13     14.53 o 
  -1  13   7       11.98       19.12     13.91 o 
   0  13   7       15.08        7.72     20.59 o 
   1  13   7       31.67       19.30     19.95 o 
 -11   0   8      106.03      103.60     28.31 o 
 -10   0   8      168.39      182.11     32.82 o 
  -9   0   8       93.22       75.29     24.45 o 
  -8   0   8        2.55        9.01     14.80 o 
  -7   0   8       12.32       23.17     16.73 o 
  -6   0   8       78.05      104.24     24.45 o 
  -5   0   8       67.69       97.17     23.17 o 
  -4   0   8      410.09      344.91     35.39 o 
  -3   0   8       80.72       58.56     19.30 o 
   0   0   8       45.29       67.57     17.37 o 
   1   0   8       51.55       31.53     13.51 o 
   2   0   8       10.58       15.44     12.87 o 
   3   0   8      168.08      183.39     27.03 o 
   4   0   8        5.75        3.86     12.87 o 
   5   0   8       19.34       30.89     15.44 o 
   6   0   8        0.07      -15.44     10.30 o 
   7   0   8       18.94        2.57     13.51 o 
   8   0   8        1.59       16.73     16.73 o 
 -11   1   8        5.81       14.84     22.20 o 
 -10   1   8        0.01        9.38     28.31 o 
  -9   1   8       30.61       31.70     13.87 o 
  -8   1   8       10.45       15.65     11.80 o 
  -7   1   8       10.88       11.58     10.62 o 
  -6   1   8        1.08       -6.76      8.19 o 
  -5   1   8       85.75       65.78     14.78 o 
  -4   1   8       16.88       21.88     15.12 o 
  -3   1   8      133.75       92.66     21.23 o 
  -2   1   8       12.60       18.02     14.80 o 
  -1   1   8        0.01       -4.91      7.42 o 
   0   1   8       88.50       32.82     14.16 o 
   1   1   8      126.81      117.72     14.54 o 
   2   1   8       20.50        6.78     10.94 o 
   3   1   8       27.90       27.67     15.44 o 
   4   1   8        1.01      -10.64      7.24 o 
   5   1   8        1.57        0.03     15.77 o 
   6   1   8        4.64        7.11     10.89 o 
   7   1   8       31.27       35.46     12.64 o 
   8   1   8        2.75        7.86     10.44 o 
 -11   2   8       15.59        1.61     12.74 o 
 -10   2   8        9.85        9.86     12.05 o 
  -9   2   8        0.03        9.39     20.91 o 
  -8   2   8       21.88       25.13     12.52 o 
  -7   2   8        2.16       19.78     10.97 o 
  -6   2   8       25.66       20.25     11.60 o 
  -5   2   8       27.30       33.70     12.36 o 
  -4   2   8      233.45      202.25     20.24 o 
  -2   2   8       28.64       34.71     13.83 o 
  -1   2   8       38.76       27.24     10.05 o 
   0   2   8       70.28      124.21     14.83 o 
   1   2   8        1.65       -1.93     10.30 o 
   2   2   8       46.07       36.25     10.23 o 
   3   2   8       23.32       24.90     10.69 o 
   4   2   8        1.87       -1.58      9.33 o 
   5   2   8       13.29       -1.69      9.59 o 
   6   2   8      114.13       98.28     26.38 o 
   7   2   8        1.96       14.58     10.69 o 
   8   2   8       11.40       20.88     23.81 o 
 -11   3   8        7.79        8.59     12.96 o 
 -10   3   8        7.24       11.09     12.18 o 
  -9   3   8        6.87       20.21     12.21 o 
  -8   3   8      107.28      103.90     18.39 o 
  -7   3   8       13.26       15.65      8.57 o 
  -6   3   8        0.42        1.86     10.62 o 
  -5   3   8        2.77       15.07     10.81 o 
  -3   3   8      367.02      431.78     40.54 o 
  -2   3   8      143.81      122.26     23.17 o 
  -1   3   8       94.91       89.93     14.16 o 
   0   3   8       26.03       21.62      9.98 o 
   1   3   8      128.29      126.68     15.39 o 
   2   3   8       38.52       30.89     14.16 o 
   3   3   8        2.12        1.30      8.15 o 
   4   3   8       33.39       42.82     11.27 o 
   5   3   8        6.56       13.75     15.12 o 
   6   3   8        1.48        6.68     10.97 o 
   7   3   8        0.07       -9.65      9.52 o 
   8   3   8       28.33       24.63     14.80 o 
 -11   4   8        0.94       -0.32     13.20 o 
 -10   4   8        1.13        8.12     12.18 o 
  -9   4   8        0.36       -5.60     10.94 o 
  -8   4   8        1.94       -0.20     11.09 o 
  -7   4   8        7.70       -0.80      8.26 o 
  -6   4   8       55.17       43.56     10.93 o 
  -4   4   8       18.77       72.71     21.88 o 
  -3   4   8       28.54       25.74     17.37 o 
  -2   4   8      338.41      346.19     36.68 o 
  -1   4   8      102.96      102.31     23.81 o 
   0   4   8      427.59      435.40     24.74 o 
   1   4   8        0.21       -8.92      7.88 o 
   2   4   8        4.65        0.00     11.58 o 
   3   4   8       15.89       13.51     12.87 o 
   4   4   8        7.32       14.66      9.07 o 
   5   4   8       13.21       -4.12      9.07 o 
   6   4   8       50.35       23.98     18.66 o 
   7   4   8        2.98       -0.37      9.87 o 
   8   4   8        1.23      -12.79     10.81 o 
 -10   5   8       14.06       -8.13     18.66 o 
  -9   5   8       16.62       12.27     18.02 o 
  -8   5   8       41.06       62.25     12.96 o 
  -7   5   8        1.87       12.04      8.97 o 
  -6   5   8      103.61       83.65     21.88 o 
  -5   5   8       83.27       83.04     23.81 o 
  -4   5   8       73.81      102.96     25.10 o 
  -3   5   8       24.62       47.62     19.30 o 
  -2   5   8        6.06        2.57     14.16 o 
  -1   5   8      152.75      114.54     24.45 o 
   0   5   8       64.58       32.82     18.66 o 
   1   5   8       81.61      105.79     14.20 o 
   2   5   8        2.40       -2.96      8.80 o 
   3   5   8       18.87        7.72     11.58 o 
   4   5   8       33.54       27.57     11.58 o 
   5   5   8        0.97       -4.80      8.69 o 
   6   5   8       19.08       14.24     10.34 o 
   7   5   8       23.36        0.34      9.59 o 
 -10   6   8      116.66      164.86     24.77 o 
  -9   6   8       50.43       55.83     23.85 o 
  -8   6   8        4.59       11.06     12.00 o 
  -7   6   8      252.23      256.11     32.82 o 
  -6   6   8       32.69       48.34     13.87 o 
  -5   6   8        0.22       -0.90     10.17 o 
  -4   6   8       59.35       92.66     25.74 o 
  -3   6   8       27.93       45.04     20.59 o 
  -2   6   8        9.23       19.95     17.37 o 
  -1   6   8       61.66       59.84     21.23 o 
   0   6   8       75.28       78.50     21.88 o 
   1   6   8        9.95       14.16     16.73 o 
   2   6   8        1.65        6.95      8.57 o 
   3   6   8       69.00       58.88     12.68 o 
   4   6   8        9.23        6.43     12.23 o 
   5   6   8       84.25       79.02     14.83 o 
   6   6   8        0.07        4.75     23.49 o 
   7   6   8       21.11       18.57     10.81 o 
  -9   7   8       81.24       49.24     15.77 o 
  -8   7   8        1.40       -4.29     10.89 o 
  -7   7   8        1.32       12.87     12.26 o 
  -6   7   8       10.94       17.99     11.58 o 
  -5   7   8       16.70        5.66     11.35 o 
  -4   7   8       28.92       14.16     11.73 o 
  -3   7   8       22.80        6.43     16.09 o 
  -2   7   8       14.30       39.90     21.23 o 
  -1   7   8       14.83       15.44     18.66 o 
   0   7   8       71.67      111.97     25.10 o 
   1   7   8       50.45       45.04     21.23 o 
   2   7   8       22.92       -7.08     16.09 o 
   3   7   8       64.08       66.22     13.28 o 
   4   7   8      122.49      157.81     17.47 o 
   5   7   8       99.23      121.10     17.00 o 
   6   7   8       12.43       13.18      9.73 o 
  -9   8   8        0.62        4.27     12.64 o 
  -8   8   8        0.62       16.73     12.91 o 
  -7   8   8       69.01       49.73     15.44 o 
  -6   8   8       14.39       32.82     14.16 o 
  -5   8   8        2.87       12.13     11.73 o 
  -4   8   8       13.12       37.48     14.28 o 
  -3   8   8       12.64       11.58     17.37 o 
  -2   8   8       57.98       12.23     17.37 o 
  -1   8   8       25.98        7.72     18.02 o 
   0   8   8       12.02      -16.73     16.09 o 
   1   8   8        1.29        0.00     15.44 o 
   2   8   8       48.88       47.62     20.59 o 
   3   8   8      267.70      273.48     36.04 o 
   4   8   8       53.43       47.65     12.55 o 
   5   8   8       14.78       39.25     16.73 o 
   6   8   8        3.99       -4.31     10.94 o 
  -8   9   8        3.74       10.31     12.68 o 
  -7   9   8        8.88       13.89     12.91 o 
  -6   9   8       46.42       76.39     17.73 o 
  -5   9   8       99.30       57.38     16.76 o 
  -4   9   8       11.65       -1.00     12.05 o 
  -3   9   8       10.35       16.09     19.30 o 
  -2   9   8        5.20        5.79     18.66 o 
  -1   9   8       16.86       25.10     19.95 o 
   0   9   8        1.47      -14.80     14.80 o 
   1   9   8       33.27       10.94     18.02 o 
   2   9   8        1.24       11.58     18.66 o 
   3   9   8        2.26       17.37     18.66 o 
   4   9   8        8.66       20.59     18.02 o 
   5   9   8       10.06       15.12     10.67 o 
  -7  10   8       26.19        5.00     27.35 o 
  -6  10   8        0.11       18.53     12.91 o 
  -5  10   8       25.37       45.64     21.23 o 
  -4  10   8        6.63       -0.68     14.48 o 
  -3  10   8        0.99       11.72     13.10 o 
  -2  10   8       24.69       23.17     20.59 o 
  -1  10   8       21.94        8.37     18.02 o 
   0  10   8       70.02       61.13     24.45 o 
   1  10   8        0.67       -8.37     18.02 o 
   2  10   8        2.46      -14.80     16.09 o 
   3  10   8       40.80       34.75     19.95 o 
  -5  11   8        1.45        0.17     13.37 o 
  -4  11   8        0.06       27.45     15.65 o 
  -3  11   8        0.57        5.21     13.42 o 
  -2  11   8       71.67       34.75     21.88 o 
  -1  11   8       20.95        3.22     21.23 o 
   0  11   8        0.29        8.37     19.95 o 
   1  11   8        2.05        1.29     18.02 o 
   2  11   8       22.88       45.04     24.45 o 
 -10   1   9        6.72       18.47     13.83 o 
  -9   1   9       27.28       25.17     35.71 o 
  -8   1   9       39.63       25.00     13.87 o 
  -7   1   9       44.25       93.70     25.74 o 
  -6   1   9        7.17       -3.57     10.81 o 
  -5   1   9        0.18       -0.83     11.14 o 
  -3   1   9       31.49       12.23     16.09 o 
  -2   1   9        3.81       16.73     13.51 o 
  -1   1   9      221.70      198.84     25.74 o 
   0   1   9       14.29       -1.72      8.66 o 
   1   1   9        0.17        0.77      8.41 o 
   2   1   9        8.78       -7.41      9.25 o 
   3   1   9        5.08        4.23     10.69 o 
   4   1   9       20.44       17.14     12.51 o 
   5   1   9        7.11        8.04     10.92 o 
   6   1   9        6.35       11.69     31.85 o 
  -9   2   9        0.76       -3.79     11.80 o 
  -8   2   9        0.25       12.94     18.02 o 
  -7   2   9       37.33       21.75     13.43 o 
  -6   2   9        0.06        1.24     11.73 o 
  -3   2   9       11.36        7.08     16.09 o 
  -2   2   9       61.57       20.59     17.37 o 
  -1   2   9       48.85       69.50     18.02 o 
   0   2   9      396.95      377.08     34.10 o 
   1   2   9       79.08       86.18     14.54 o 
   2   2   9        3.59       -2.62      9.07 o 
   3   2   9       17.38       13.51     10.01 o 
   4   2   9       23.89       18.86     14.16 o 
   5   2   9        3.93        0.19     15.12 o 
   6   2   9        5.54        2.57     12.29 o 
  -9   3   9        1.27        9.93     14.48 o 
  -8   3   9       26.17       24.61     14.51 o 
  -7   3   9       34.26       56.07     15.65 o 
  -4   3   9        6.68       -5.15     15.44 o 
  -3   3   9        2.02       13.51     15.44 o 
  -2   3   9        4.92      -18.02     13.51 o 
   0   3   9       11.85       25.74     16.09 o 
   1   3   9       36.25       42.47     16.09 o 
   2   3   9       28.91       12.55     10.01 o 
   3   3   9       37.40       38.61     12.74 o 
   4   3   9        1.97       14.66     10.23 o 
   5   3   9        0.84        4.56     11.58 o 
   6   3   9       14.77        8.69     11.38 o 
  -9   4   9       12.71       21.60     15.12 o 
  -8   4   9        0.48        5.76     12.82 o 
  -5   4   9        0.48       17.37     19.30 o 
  -4   4   9        3.69        0.00     15.44 o 
  -3   4   9      137.92      141.57     28.96 o 
  -2   4   9        0.27       -6.43     15.44 o 
  -1   4   9        1.04       18.02     17.37 o 
   1   4   9        3.51       16.73     12.87 o 
   2   4   9       12.22       19.30     14.16 o 
   3   4   9       35.35       20.71     13.19 o 
   4   4   9       18.88       22.01     14.16 o 
   5   4   9        7.66        2.62     10.23 o 
  -6   5   9       38.47       45.69     23.81 o 
  -5   5   9        0.60       18.66     18.66 o 
  -4   5   9      161.59      219.43     35.39 o 
  -3   5   9       14.36       21.88     18.66 o 
  -2   5   9        2.74      -12.23     14.80 o 
  -1   5   9        0.03        9.65     17.37 o 
   0   5   9        7.58        8.37     17.37 o 
   2   5   9       12.87       22.52     14.80 o 
   3   5   9       27.03       23.81     10.51 o 
   4   5   9        3.72       24.12     10.51 o 
   5   5   9        0.77       -4.81      9.98 o 
  -8   6   9        1.15        2.66     12.00 o 
  -7   6   9        3.09       -9.68     24.45 o 
  -6   6   9       80.76       88.16     27.67 o 
  -5   6   9        1.26       32.17     20.59 o 
  -4   6   9        2.45       10.30     18.02 o 
  -3   6   9        1.84      -16.09     17.37 o 
  -2   6   9       30.51       54.05     22.52 o 
  -1   6   9       20.74       40.54     21.88 o 
   0   6   9        5.03       -5.79     16.09 o 
   1   6   9        1.54       -6.43     16.09 o 
   3   6   9        1.51        1.29     11.58 o 
   4   6   9        4.20      -12.91      8.61 o 
  -7   7   9       52.88       70.83     18.18 o 
  -6   7   9        2.51      -18.02     16.73 o 
  -5   7   9        7.33        3.22     19.95 o 
  -4   7   9       28.51       -3.86     18.66 o 
  -3   7   9        2.49       -5.15     16.73 o 
  -2   7   9        0.00       -1.93     18.02 o 
  -1   7   9       15.04       18.66     19.95 o 
   0   7   9        4.19       43.11     22.52 o 
   1   7   9        8.49       -9.01     16.09 o 
   2   7   9       63.50       54.70     24.45 o 
  -6   8   9       38.68       61.44     18.13 o 
  -5   8   9        5.48        1.93     18.02 o 
  -4   8   9        3.89       -3.86     18.66 o 
  -3   8   9        8.12       -5.15     18.66 o 
  -2   8   9        7.06        3.86     18.02 o 
  -1   8   9        0.07        3.86     19.95 o 
   0   8   9        1.88       -4.50     18.02 o 
   1   8   9        0.07       15.44     21.23 o 
   2   8   9        0.11       -5.15     18.66 o 
  -4   9   9      103.33      132.56     33.46 o 
  -3   9   9        3.10      -12.87     17.37 o 
  -2   9   9        0.17       -0.64     19.30 o 
  -1   9   9        2.14       -2.57     19.30 o 
   0   9   9        3.95      -16.09     16.73 o 
   1   9   9       49.48       49.55     24.45 o 
  -7   0  10       41.12       32.17     23.17 o 
  -6   0  10       44.23       47.62     25.74 o 
  -2   0  10        1.46       12.23     14.80 o 
  -1   0  10        9.14       12.23     14.80 o 
   0   0  10        0.11       16.73     14.80 o 
   1   0  10       54.78       81.08     23.17 o 
   2   0  10      101.26      117.76     25.74 o 
   3   0  10       19.98       29.60     19.30 o 
  -7   1  10        1.91       13.07     14.66 o 
  -6   1  10        1.00      -25.74     18.02 o 
  -1   1  10        2.60       12.20     16.73 o 
   0   1  10       18.73       13.46     10.35 o 
   1   1  10        0.28       11.42     17.37 o 
   2   1  10       22.96        6.01     12.55 o 
   3   1  10      121.06       99.79     17.97 o 
  -7   2  10        0.03       -5.79     21.88 o 
  -5   2  10       33.66       66.28     23.81 o 
   0   2  10       20.84       18.66     10.92 o 
   1   2  10       19.04       11.23     10.89 o 
   2   2  10       36.33       67.31     14.99 o 
   3   2  10        1.83       26.38     12.74 o 
  -6   3  10        1.70       55.98     21.88 o 
  -5   3  10        4.85       11.58     17.37 o 
  -4   3  10        0.00      -13.51     14.80 o 
   1   3  10       22.47       23.91     20.27 o 
   2   3  10        0.88       12.83     10.69 o 
  -6   4  10        3.73        1.29     18.66 o 
  -5   4  10        0.25       -8.37     18.02 o 
  -4   4  10       22.27       30.24     21.88 o 
  -3   4  10       15.59       10.94     18.66 o 
   2   4  10       31.94      -10.30     13.51 o 
  -5   5  10        3.55       10.30     18.66 o 
  -4   5  10        1.46        9.65     19.30 o 
  -3   5  10        0.59      -15.44     17.37 o 
  -2   5  10       10.77       -5.79     18.66 o 
  -3   6  10        3.24       -4.50     19.30 o 
  -2   6  10        0.02       -1.93     18.66 o 
  -1   6  10       19.90       15.44     22.52 o 
                                                 
